# Supplementary material for: Hydrogen-Fueled Microbial Pathways in Biogas Upgrading Systems Revealed by Genome-Centric Metagenomics
Source: Front Microbiol. 2018 May 28;9:1079. doi: 10.3389/fmicb.2018.01079 (PMC5985405; doi:10.3389/fmicb.2018.01079)
Supplement: Supplementary file 3 [file Data_Sheet_3.ZIP]

Archive with 1 entries (1 files):
- Supplementary Data 3.nwk
