# Supplementary material for: Hydrogen-Fueled Microbial Pathways in Biogas Upgrading Systems Revealed by Genome-Centric Metagenomics
Source: Front Microbiol. 2018 May 28;9:1079. doi: 10.3389/fmicb.2018.01079 (PMC5985405; doi:10.3389/fmicb.2018.01079)
Supplement: Supplementary file 3 [file Data_Sheet_3.ZIP › Supplementary Data 3.nwk]

(JQLR01000001.1_705Methanosarcina_soligelidi_3:0.00153,(CP009513.1_76Methanosarcina_mazei_LYC_3:0.0,CP009511.1_75Methanosarcina_mazei_SarPi_3:0.0,CP009509.1_77Methanosarcina_mazei_WWM610_3:0.0):0.00055,((CP004144.1_1189Methanosarcina_mazei_Tuc01_3:0.00746,(((AE008384.1_1282Methanosarcina_mazei_Go1_3:0.0,CP009512.1_75Methanosarcina_mazei_S-6_3:0.0):0.00612,(AE010299.1_4771Methanosarcina_acetivorans_C2A_3:0.00778,(CP009508.1_4550Methanosarcina_siciliae_C2J_3:0.0,CP009507.1_4029Methanosarcina_siciliae_HI350_3:0.0,CP009506.1_4089Methanosarcina_siciliae_T4M_3:0.0):0.00291)0.986:0.01252)0.972:0.01027,((((CP009520.1_3596Methanosarcina_vacuolata_Z-761_3:0.02529,CP009524.1_3586Methanosarcina_sp_Kolksee_3:0.00779)0.889:0.00906,((CP000099.1_950Methanosarcina_barkeri_str_Fusaro_3:0.0,CP009526.1_89Methanosarcina_barkeri_str_Wiesmoor_3:0.0):0.01391,(CP009517.1_2534Methanosarcina_barkeri_3_3:0.00591,((CP009530.1_2451Methanosarcina_barkeri_227_3:0.0,CP008746.1_2700Methanosarcina_barkeri_CM1_3:0.0,CP009528.1_83Methanosarcina_barkeri_MS_3:0.0):0.00054,(BBEF01000013.1_63Methanosarcina_barkeri_JCM_10043_3:0.00053,BBBC01000006.1_35Methanosarcina_mazei_JCM_9314_3:0.05374)1.000:0.07197)0.983:0.01221)0.758:0.00535)0.864:0.00525)0.737:0.00486,((((CP002101.1_866Methanosalsum_zhilinae_DSM_4017_3:0.05606,((((MCNQ01000005.1_76Methanohalophilus_sp_2-GBenrich_3:0.00169,(CP001994.1_608Methanohalophilus_mahii_DSM_5219_3:0.01438,(MAFX01000022.1_55Methanohalophilus_sp_DAL1_3:0.00155,LSRU01000007.1_15Methanohalophilus_sp_T328-1_3:0.00055)0.840:0.00286)0.179:0.00942)1.000:0.09830,(CP000300.1_2588Methanococcoides_burtonii_DSM_6242_3:0.02043,(JRHO01000005.1_66Methanococcoides_methylutens_3:0.00711,CP009518.1_591Methanococcoides_methylutens_MM1_3:0.00975)0.980:0.01318)0.970:0.01585)0.522:0.00941,((LSRV01000012.1_8Methanolobus_sp_T82-4_3:0.03400,AZAJ01000001.1_2225Methanolobus_tindarius_DSM_2278_3:0.04575)0.984:0.02700,(CP003083.1_780Methanolobus_psychrophilus_R15_3:0.04102,CP003362.1_1620Methanomethylovorans_hollandica_DSM_15978_3:0.05198)0.147:0.01841)0.960:0.02210)0.970:0.02826,CP002069.1_909Methanohalobium_evestigatum_Z-7303_3:0.13857)0.660:0.01221)1.000:0.07004,((JMIY01000002.1_319Candidatus_Methanoperedens_nitroreducens_3:0.03855,LKCM01000102.1_19Candidatus_Methanoperedens_sp_BLZ1_3:0.07660)1.000:0.22165,((LGEW01000002.1_72Euryarchaeota_archaeon_55_53_3:0.0,LGFK01000018.1_13Methanosarcinales_archeaon_56_1174_3:0.0,JONQ01000011.1_84Methermicoccus_shengliensis_DSM_18856_3:0.0):0.15531,(((3260_43Methanosaeta_sp_FUN43coproject_3:0.02039,(CP002565.1_674Methanosaeta_concilii_GP6_3:0.00055,(LUYH01000181.1_4Methanosarcinales_archaeon_Methan_04_3:0.0,LUYH01000181.1_4Methanosarcinales_sp_methan04tycell_3:0.0):0.00055)0.997:0.02525)0.959:0.03940,(CP000477.1_587Methanosaeta_thermophila_PT_3:0.03279,(LGFT01000098.1_4Methanosaeta_harundinacea_3:0.04363,(CP003117.1_524Methanosaeta_harundinacea_6Ac_3:0.00329,(LUYE01000004.1_51Methanosarcinales_archaeon_Methan_01_3:0.0,LUYE01000004.1_51Methanosarcinales_sp_methan01tycell_3:0.0):0.00187)0.996:0.03815)1.000:0.07658)0.740:0.02876)1.000:0.18396,(((((LGEU01000033.1_17Methanobacteriaceae_archaeon_41_258_3:0.07771,((JQLY01000001.1_2221Methanobacterium_sp_SMA-27_3:0.06731,(LT607756.1_1944Methanobacterium_curvum_3:0.04850,CP002772.1_2061Methanobacterium_paludis_3:0.02263)0.594:0.02176)0.883:0.02187,((CP001719.1_1905Methanobrevibacter_ruminantium_M1_3:0.08326,(CP010834.1_1856Methanobrevibacter_sp_YE315_3:0.02647,((AELQ01000025.1_21Methanobrevibacter_smithii_TS146E_3:0.0,AELR01000022.1_20Methanobrevibacter_smithii_TS147A_3:0.0,AELS01000017.1_113Methanobrevibacter_smithii_TS147B_3:0.0,AELT01000014.1_21Methanobrevibacter_smithii_TS147C_3:0.0,AELU01000016.1_21Methanobrevibacter_smithii_TS94A_3:0.0,AELV01000022.1_22Methanobrevibacter_smithii_TS94B_3:0.0,AELW01000016.1_22Methanobrevibacter_smithii_TS94C_3:0.0,AELX01000023.1_25Methanobrevibacter_smithii_TS95A_3:0.0,AELY01000019.1_22Methanobrevibacter_smithii_TS95B_3:0.0,AELZ01000018.1_21Methanobrevibacter_smithii_TS95C_3:0.0,AEMA01000024.1_20Methanobrevibacter_smithii_TS95D_3:0.0,AEMB01000015.1_24Methanobrevibacter_smithii_TS96A_3:0.0,AEMC01000014.1_22Methanobrevibacter_smithii_TS96B_3:0.0):0.00534,((CCXV01000042.1_12Methanobrevibacter_smithii_3:0.0,GG704759.1_750Methanobrevibacter_smithii_DSM_2374_3:0.0):0.00164,(FR903845.1_86Methanobrevibacter_smithii_CAG_186_3:0.0,DS996911.1_902Methanobrevibacter_smithii_DSM_2375_3:0.0,AEKU01000022.1_21Methanobrevibacter_smithii_TS145A_3:0.0,AELL01000028.1_21Methanobrevibacter_smithii_TS145B_3:0.0,AELM01000022.1_22Methanobrevibacter_smithii_TS146A_3:0.0,AELN01000017.1_168Methanobrevibacter_smithii_TS146B_3:0.0,AELO01000034.1_23Methanobrevibacter_smithii_TS146C_3:0.0,AELP01000011.1_138Methanobrevibacter_smithii_TS146D_3:0.0,AEMD01000041.1_9Methanobrevibacter_smithii_TS96C_3:0.0):0.00055)0.967:0.01314)0.999:0.04287)0.955:0.02373)0.995:0.04113,(((LWMV01000094.1_19Methanobrevibacter_curvatus_3:0.03514,LWMT01000244.1_21Methanobrevibacter_filiformis_3:0.03574)0.977:0.01875,(LWMW01000054.1_11Methanobrevibacter_cuticularis_3:0.03681,(BBET01000038.1_8Methanobrevibacter_arboriphilus_JCM_13429__DSM_1125_3:0.00874,(HG794426.1_954Methanobrevibacter_arboriphilus_ANOR1_3:0.00055,BBBD01000023.1_12Methanobrevibacter_arboriphilus_JCM_9315_3:0.00055)0.000:0.00055)0.999:0.03494)0.792:0.00812)0.933:0.01923,(KK211377.1_84Methanobrevibacter_wolinii_SH_3:0.04918,(BAGX02000020.1_75Methanobrevibacter_boviskoreani_JH1_3:0.00620,CP004050.1_1500Methanobrevibacter_sp_AbM4_3:0.00054)1.000:0.05884)0.997:0.04074)0.621:0.01209)1.000:0.06248)0.633:0.04394)1.000:0.12140,(AE009439.1_703Methanopyrus_kandleri_AV19_3:0.15962,(((AGJL01000010.1_16Methanotorris_formicicus_Mc-S-70_3:0.01469,((CP002057.1_1130Methanococcus_voltae_A3_3:0.04200,((CP000867.1_1133Methanococcus_maripaludis_C6_3:0.00055,(CP000745.1_818Methanococcus_maripaludis_C7_3:0.00336,CP000609.1_17Methanococcus_maripaludis_C5_3:0.01678)0.762:0.00311)0.845:0.00386,((BX950229.1_1586Methanococcus_maripaludis_S2_3:0.00314,CP002913.1_1704Methanococcus_maripaludis_X1_3:0.00055)0.994:0.02328,CP000742.1_902Methanococcus_vannielii_SB_3:0.03147)0.705:0.00666)0.983:0.02595)0.999:0.06245,(CP000743.1_1284Methanococcus_aeolicus_Nankai-3_3:0.06421,CP002792.1_979Methanothermococcus_okinawensis_IH1_3:0.03343)0.677:0.02650)0.960:0.01865)0.950:0.02210,(((L77117.1_907Methanocaldococcus_jannaschii_DSM_2661_3:0.00156,(CP001696.1_955Methanocaldococcus_fervens_AG86_3:0.01347,CP001901.1_1338Methanocaldococcus_sp_FS406-22_3:0.00670)0.826:0.00342)0.887:0.00893,((CP009149.1_1083Methanocaldococcus_bathoardescens_3:0.01298,CP001787.1_147Methanocaldococcus_vulcanius_M7_3:0.00201)0.247:0.00271,(CP002009.1_282Methanocaldococcus_infernus_ME_3:0.01250,APMM01000014.1_20Methanocaldococcus_villosus_KIN24-T80_3:0.03866)0.320:0.01053)0.624:0.01436)0.993:0.03401,CP002737.1_1256Methanotorris_igneus_Kol_5_3:0.01403)0.000:0.01267)1.000:0.08941,((CP002278.1_739Methanothermus_fervidus_DSM_2088_3:0.07129,(3655_238Methanothermobacter_sp_DTU051biograss_3:0.02074,(CP001710.1_1473Methanothermobacter_marburgensis_str_Marburg_3:0.00150,(AP011952.1_1037Methanothermobacter_sp_CaT2_3:0.00163,AE000666.1_1104Methanothermobacter_thermautotrophicus_str_Delta_H_3:0.00166)0.923:0.00670)0.951:0.01344)0.998:0.04590)0.932:0.02071,(AQXV01000055.1_109Methanothermococcus_thermolithotrophicus_DSM_2095_3:0.11561,((CP000102.1_312Methanosphaera_stadtmanae_DSM_3091_3:0.11773,(CP014265.1_1114Methanobrevibacter_olleyae_3:0.08264,(CP000678.1_896Methanobrevibacter_smithii_ATCC_35061_3:0.04638,(CP011266.1_1346Methanobrevibacter_millerae_3:0.04280,(LWMU01000061.1_4Methanobrevibacter_oralis_3:0.0,HG796207.1_15Methanobrevibacter_oralis_JMR01_3:0.0):0.03982)0.884:0.02007)0.977:0.03384)1.000:0.06771)0.883:0.02137,((AMGN01000010.1_28Methanobacterium_sp_Maddingley_MBC34_3:0.01557,((HG425166.1_1784Methanobacterium_sp_MB1_3:0.01678,((LN734822.1_2145Methanobacterium_formicicum_3:0.0,LGGL01000096.1_5Methanobacterium_sp_42_16_3:0.0):0.00055,BBES01000001.1_98Methanobacterium_formicicum_JCM_10132_3:0.00971)0.917:0.00686)0.487:0.00483,AMPO01000001.1_74Methanobacterium_formicicum_DSM_3637_3:0.00734)0.990:0.02441)1.000:0.06183,((JQKN01000002.1_410Methanobacterium_arcticum_3:0.0,KN050693.1_335Methanobacterium_veterum_3:0.0):0.06558,CP002551.1_2272Methanobacterium_lacus_3:0.08297)0.235:0.03314)0.739:0.02359)0.587:0.02341)0.382:0.01691)0.997:0.07062)0.969:0.04714)0.996:0.07960)0.419:0.03409,((LNGC01000006.1_28Arc_I_group_archaeon_U1lsi0528_Bin055_3:0.01292,((LNJB01000002.1_54Arc_I_group_archaeon_ADurb1013_Bin02101_3:0.0,LNJD01000003.1_57Arc_I_group_archaeon_ADurb1113_Bin01801_3:0.0,LNJE01000007.1_19Arc_I_group_archaeon_ADurb1213_Bin02801_3:0.0):0.01254,((LNGE01000012.1_39Arc_I_group_archaeon_B03fssc0709_Meth_Bin005_3:0.0,LNGF01000014.1_3Arc_I_group_archaeon_B15fssc0709_Meth_Bin003_3:0.0,LNJC01000051.1_5Arc_I_group_archaeon_BMIXfssc0709_Meth_Bin006_3:0.0):0.00380,LNGD01000052.1_8Arc_I_group_archaeon_U1lsi0528_Bin089_3:0.00611)0.784:0.00459)0.596:0.00801)1.000:0.24605,((LJKL01000008.1_33Methanomassiliicoccales_archaeon_RumEn_M2_3:0.06096,(CP010070.1_192Candidatus_Methanoplasma_termitum_3:0.06659,(CP002916.1_454Thermoplasmatales_archaeon_BRNA1_3:0.03093,((CP004049.1_387Candidatus_Methanomethylophilus_alvus_Mx1201_3:0.0,FR903863.1_54Methanoculleus_sp_CAG_1088_3:0.0):0.01320,(CP014214.1_1402methanogenic_archaeon_ISO4-H5_3:0.08289,LOPS01000026.1_28Candidatus_Methanomethylophilus_sp_1R26_3:0.02603)0.873:0.01928)0.940:0.01982)1.000:0.07863)0.937:0.04661)1.000:0.15302,((CP005934.1_1481Candidatus_Methanomassiliicoccus_intestinalis_Issoire-Mx1_3:0.04187,CAJE01000012.1_130Methanomassiliicoccus_luminyensis_B10_3:0.04366)0.634:0.02349,(LJKK01000123.1_52Methanomassiliicoccales_archaeon_RumEn_M1_3:0.19329,LFRW01000043.1_37Methanomicrobia_archaeon_DTU008_3:0.01124)0.975:0.03263)0.892:0.03432)1.000:0.12540)0.999:0.11390)0.951:0.06721,(LIHJ01000018.1_10Candidatus_Bathyarchaeota_archaeon_BA1_3:0.19149,LIHK01000056.1_152Candidatus_Bathyarchaeota_archaeon_BA2_3:0.14020)1.000:1.06291)0.696:0.04622,((AM114193.2_1057Methanocella_arvoryzae_MRE50_3:0.04206,(CP003243.1_909Methanocella_conradii_HZ254_3:0.02171,AP011532.1_529Methanocella_paludicola_SANAE_3:0.02988)0.827:0.02296)1.000:0.09869,((CP000780.1_600Methanoregula_boonei_6A8_3:0.08140,CP003167.1_2573Methanoregula_formicica_SMSP_3:0.06203)0.464:0.02851,((LKUF01000111.1_1Methanolinea_sp_SDB_3:0.07147,AGIY02000001.1_1715Methanolinea_tarda_NOBI-1_3:0.05630)0.025:0.02231,(CP001338.1_2287Methanosphaerula_palustris_E1-9c_3:0.08430,((((LUYJ01000230.1_4Methanomicrobiales_archaeon_Methan_06_3:0.0,LUYJ01000230.1_4Methanomicrobiales_sp_methan06tycell_3:0.0):0.00055,CP000254.1_2282Methanospirillum_hungatei_JF-1_3:0.00159)1.000:0.09014,((AUMX01000016.1_46Methanocorpusculum_bavaricum_DSM_4179_3:0.01812,CP000559.1_1608Methanocorpusculum_labreanum_Z_3:0.00919)1.000:0.09573,(LGGJ01000137.1_6Methanocalculus_sp_52_23_3:0.00055,LGHF01000044.1_6Methanomicrobiales_archaeon_53_19_3:0.00055)0.997:0.04537)0.988:0.03484)0.887:0.02609,(((BBBG01000001.1_461Methanogenium_cariaci_JCM_10550_3:0.05322,(JOMF01000006.1_123Methanomicrobium_mobile_BP_3:0.06617,CM001436.1_2867Methanoplanus_limicola_DSM_2279_3:0.03441)0.624:0.01751)0.999:0.04327,((((LGHE01000059.1_8Methanoculleus_marisnigri_3:0.19593,((JXOJ01000001.1_178Methanoculleus_sediminis_3:0.01712,(JMIO01000058.1_36Methanoculleus_sp_MH98A_3:0.01665,LKUD01000066.1_1Methanoculleus_sp_SDB_3:0.14686)0.400:0.00619)0.912:0.00998,BBBH01000077.1_3Methanoculleus_chikugoensis_JCM_10825_3:0.01562)0.589:0.00277)0.777:0.00539,(BCNX01000007.1_326Methanoculleus_thermophilus_3:0.00420,24042_19Methanoculleus_sp_DTU007biograss_3:0.00201)0.917:0.00793)0.876:0.00552,(3492_21Methanoculleus_sp_DTU006symbio_3:0.05047,(BCNY01000014.1_52Methanoculleus_horonobensis_3:0.00787,((LUYK01000021.1_8Methanomicrobiales_archaeon_Methan_07_3:0.0,LUYK01000021.1_8Methanomicrobiales_sp_methan07tycell_3:0.0):0.02846,CP000562.1_601Methanoculleus_marisnigri_JR1_3:0.00493)0.127:0.00188)0.994:0.03047)1.000:0.06387)0.488:0.00781,(HE964772.2_1534Methanoculleus_bourgensis_MS2_3:0.00678,LT158599.1_1702Methanoculleus_sp_MAB1_3:0.00293)0.985:0.01622)0.995:0.03059)0.691:0.01288,((KN360943.1_67Methanolacinia_paynteri_3:0.00992,CP002117.1_1984Methanolacinia_petrolearia_DSM_11571_3:0.00771)1.000:0.07671,(BCNW01000001.1_1276Methanofollis_ethanolicus_3:0.01836,CM001555.1_1690Methanofollis_liminatans_DSM_4140_3:0.02969)0.543:0.01554)0.955:0.02022)0.973:0.03249)0.957:0.03755)0.975:0.04190)0.910:0.03061)1.000:0.17154)0.971:0.05897)0.980:0.06564)0.951:0.05529)0.967:0.06173)0.994:0.06366)0.999:0.06309,(CP009505.1_108Methanosarcina_sp_MTP4_3:0.05752,(CP009504.1_89Methanosarcina_sp_WH1_3:0.0,CP009503.1_92Methanosarcina_sp_WWM596_3:0.0):0.02613)0.998:0.04610)0.861:0.02243,(CP009501.1_1749Methanosarcina_thermophila_TM-1_3:0.00911,(CP011449.1_425Methanosarcina_sp_795_3:0.00053,(LKAZ01000057.1_168Methanosarcina_flavescens_3:0.01707,CP009502.1_1735Methanosarcina_thermophila_CHTI-55_3:0.00054)0.695:0.00450)0.864:0.00339)0.966:0.02276)0.817:0.01367)0.977:0.01878,(MDTP01000012.1_6Methanosarcina_sp_Ant1_3:0.02744,(CP009515.1_161Methanosarcina_lacustris_Z-7289_3:0.03591,(JJOV01000081.1_46Methanosarcina_sp_2HA1B4_3:0.00054,((JJQL01000030.1_34Methanosarcina_sp_1HA22_3:0.0,JJOW01000151.1_4Methanosarcina_sp_2HT1A15_3:0.0,JJOX01000077.1_46Methanosarcina_sp_2HT1A3_3:0.0,JJOY01000005.1_205Methanosarcina_sp_2HT1A6_3:0.0,JJOZ01000035.1_57Methanosarcina_sp_2HT1A8_3:0.0):0.00055,JJQY01000002.1_73Methanosarcina_sp_1HT1A1_3:0.00152)0.994:0.01037)0.935:0.00937)0.511:0.01026)0.684:0.01562)0.530:0.00371)0.364:0.00374)0.914:0.00054,(JJRB01000027.1_42Methanosarcina_mazei_3:0.0,CP009514.1_74Methanosarcina_mazei_C16_3:0.0):0.00153)0.000:0.00055);
