# Supplementary material for: Hydrogen-Fueled Microbial Pathways in Biogas Upgrading Systems Revealed by Genome-Centric Metagenomics
Source: Front Microbiol. 2018 May 28;9:1079. doi: 10.3389/fmicb.2018.01079 (PMC5985405; doi:10.3389/fmicb.2018.01079)
Supplement: Supplementary file 4 [file Data_Sheet_4.XLSX]

## Sheet: KEGG annotation
PG name	PG ID	Predicted genes	2-Oxocarboxylic acid metabolism	ABC transporters	Alanine, aspartate and glutamate metabolism	Amino sugar and nucleotide sugar metabolism	Aminoacyl-tRNA biosynthesis	Aminobenzoate degradation	Arginine and proline metabolism	Arginine biosynthesis	Ascorbate and aldarate metabolism	Atrazine degradation	Bacterial chemotaxis	Bacterial invasion of epithelial cells	Bacterial secretion system	Basal transcription factors	Base excision repair	Benzoate degradation	beta-Alanine metabolism	beta-Lactam resistance	Betalain biosynthesis	Biosynthesis of amino acids	Biosynthesis of ansamycins	Biosynthesis of antibiotics	Biosynthesis of secondary metabolites	Biosynthesis of siderophore group nonribosomal peptides	Biosynthesis of terpenoids and steroids	Biosynthesis of type II polyketide products	Biosynthesis of unsaturated fatty acids	Biosynthesis of vancomycin group antibiotics	Biotin metabolism	Bisphenol degradation	Butanoate metabolism	Butirosin and neomycin biosynthesis	C5-Branched dibasic acid metabolism	cAMP signaling pathway	Caprolactam degradation	Carbohydrate digestion and absorption	Carbon fixation in photosynthetic organisms	Carbon fixation pathways in prokaryotes	Carbon metabolism	Cardiac muscle contraction	Carotenoid biosynthesis	Cationic antimicrobial peptide	Cell adhesion molecules	Cell cycle	cGMP-PKG signaling pathway	Chloroalkane and chloroalkene degradation	Chlorocyclohexane and chlorobenzene degradation
Corynebacterium sp. DTU130	DTU130	2777	25	61	24	25	30	6	23	0	3	0	1	0	16	1	17	17	9	5	0	116	1	160	228	1	0	0	3	1	6	0	26	1	7	0	4	0	11	34	92	1	0	3	0	0	0	2	5
Actinomycetales sp. DTU131	DTU131	1846	16	47	24	19	30	5	20	0	2	0	0	0	9	1	9	13	11	2	0	85	1	143	188	1	0	0	7	1	4	0	27	0	5	1	4	0	9	23	75	0	0	1	0	0	0	4	4
Propionibacteriaceae sp. DTU132	DTU132	2912	28	80	25	28	27	5	24	0	1	2	0	0	12	1	17	19	0	8	0	115	2	174	254	1	0	0	6	1	6	0	18	1	9	1	1	0	19	30	102	0	0	1	0	0	0	2	11
Microbacteriaceae sp. DTU133	DTU133	1763	17	57	24	13	22	13	18	0	1	0	1	0	11	0	10	15	9	5	0	96	1	135	199	1	0	0	4	0	3	0	25	0	9	1	3	0	9	27	76	0	0	1	0	0	0	4	5
Acidobacteria sp. DTU170	DTU170	2755	20	47	20	30	34	3	24	0	2	0	1	0	17	0	7	0	4	8	0	87	1	112	187	0	1	0	2	0	5	0	7	1	5	0	1	0	10	27	74	0	1	4	0	0	0	1	1
Rikenellaceae sp. DTU001	DTU001	1687	6	12	16	16	22	0	10	0	1	0	1	0	12	0	7	2	2	5	0	39	4	68	98	0	0	0	1	1	4	1	3	0	2	0	0	0	12	19	49	0	0	3	0	0	0	1	0
Rikenellaceae sp. DTU002	DTU002	1730	5	17	15	22	18	5	14	0	3	0	0	0	14	0	7	1	1	7	0	47	2	74	115	0	0	0	2	1	10	0	8	4	0	0	0	0	9	19	46	0	1	5	0	0	0	1	0
Porphyromonadaceae sp. DTU003	DTU003	1756	4	11	9	19	21	4	9	0	3	1	0	0	7	0	12	3	1	6	0	43	1	85	123	0	0	0	2	0	4	0	12	1	0	0	1	1	12	20	56	0	1	3	0	0	0	3	2
Bacteroidetes sp. DTU157	DTU157	2576	13	43	23	26	29	0	13	0	1	0	4	0	13	0	7	0	2	4	0	66	1	98	163	0	0	0	1	1	2	0	3	0	8	0	0	1	14	17	72	0	1	4	0	0	0	0	0
Porphyromonadaceae sp. DTU047	DTU047	2041	24	22	24	26	30	1	24	0	2	0	0	0	16	0	9	3	3	6	0	100	2	129	191	0	0	0	1	1	3	1	10	1	5	0	0	0	12	30	71	0	0	4	0	0	0	1	0
Porphyromonadaceae sp. DTU048	DTU048	1660	8	18	12	19	18	1	9	0	3	0	0	0	14	0	9	4	1	6	0	54	1	77	121	0	0	0	3	1	6	0	8	2	1	0	1	1	8	17	49	0	0	6	0	0	0	3	2
Bacteroidales sp. DTU127	DTU127	1252	15	17	9	18	14	3	13	0	2	0	0	0	5	0	3	1	2	7	0	49	0	72	110	1	0	0	1	0	4	0	6	2	7	0	0	1	6	20	51	0	1	4	0	0	0	0	1
Bacteroidetes sp. DTU134	DTU134	1633	6	16	14	16	22	3	17	0	2	0	0	0	12	0	9	0	1	4	0	41	2	80	107	0	0	0	2	1	9	0	12	2	0	0	0	0	9	22	47	0	0	3	0	0	0	1	0
Bacteroidetes sp. DTU135	DTU135	2702	6	21	20	24	28	2	21	0	1	0	1	0	14	0	10	1	1	15	0	49	2	113	153	1	0	0	1	0	6	0	5	2	2	0	0	0	17	30	75	0	2	7	0	0	0	1	1
Bacteroidales sp. DTU136	DTU136	1979	17	25	14	16	22	1	18	0	1	0	0	0	10	0	5	0	3	8	0	74	1	99	141	0	0	0	2	2	9	0	5	1	5	0	0	0	12	25	58	0	0	5	0	0	0	1	1
Bacteroidetes sp. DTU137	DTU137	2072	9	35	11	16	32	1	15	0	1	0	6	0	16	0	5	0	1	5	0	61	3	84	107	0	0	0	0	1	1	1	6	3	0	0	0	0	19	24	66	0	0	2	0	0	0	1	0
Bacteroidetes sp. DTU138	DTU138	2048	24	28	24	24	26	1	22	0	2	0	12	0	15	0	7	0	4	7	0	91	0	122	195	1	0	0	1	1	6	1	8	1	8	0	0	0	7	29	68	0	0	5	0	0	0	2	0
Bacteroidetes sp. DTU139	DTU139	2046	26	27	22	25	22	1	18	0	2	0	12	0	12	0	7	1	1	11	0	94	1	122	193	1	0	0	2	1	8	1	9	1	9	0	0	0	11	27	73	0	0	9	0	0	0	1	0
Bacteroidales sp. DTU140	DTU140	2817	15	32	29	25	21	1	22	0	1	0	5	0	14	0	7	4	2	7	0	89	3	129	196	1	0	0	3	1	10	0	8	1	5	0	1	1	14	25	77	0	0	3	0	0	0	2	1
Bacteroidales sp. DTU141	DTU141	2208	23	19	14	26	29	2	22	0	3	0	0	0	8	0	6	1	2	7	0	81	1	115	166	1	0	0	2	1	5	0	7	1	9	1	2	0	11	30	80	0	0	6	0	0	1	1	1
Bacteroidetes sp. DTU142	DTU142	2417	27	23	16	27	22	2	20	0	1	0	3	0	10	0	8	0	1	10	0	96	1	134	188	1	0	0	2	1	6	0	6	2	8	0	1	0	12	21	65	0	0	6	0	0	0	0	0
Bacteroidetes sp. DTU143	DTU143	1279	15	12	14	11	23	2	15	0	1	0	0	0	11	0	6	0	0	3	0	62	0	72	99	0	0	0	1	1	5	0	1	0	1	0	0	0	5	18	30	0	0	3	0	0	0	0	0
Bacteroidetes sp. DTU144	DTU144	3484	13	62	30	24	36	4	23	0	0	0	1	0	16	0	16	2	4	9	0	104	1	131	214	0	0	0	3	2	8	0	7	1	4	0	0	0	12	39	116	0	0	6	0	0	0	0	1
Bacteroidales sp. DTU145	DTU145	1279	3	9	13	15	15	2	18	0	1	0	0	0	11	0	6	0	0	5	0	42	0	82	109	0	0	0	1	1	5	0	0	4	3	0	0	0	9	17	52	0	0	5	0	0	0	1	1
Bacteroidetes sp. DTU146	DTU146	3217	25	44	21	40	33	1	27	0	5	0	2	0	16	1	12	2	5	8	0	101	5	130	193	0	0	0	2	4	6	0	10	1	5	0	0	0	15	18	65	0	0	6	0	0	0	1	0
Bacteroidetes sp. DTU147	DTU147	2567	23	16	18	31	22	3	19	0	4	0	1	0	13	0	6	3	3	4	0	94	1	131	183	0	0	0	2	1	4	0	12	2	10	0	1	1	10	27	66	0	2	3	0	0	0	0	0
Bacteroidetes sp. DTU149	DTU149	2209	28	28	29	28	26	4	28	0	2	0	0	0	12	0	6	2	4	8	0	108	1	145	211	1	0	0	2	1	6	0	17	3	7	0	1	0	11	29	88	0	0	5	0	0	0	1	2
Bacteroidetes sp. DTU150	DTU150	2368	20	15	30	23	24	1	17	0	4	0	2	0	14	0	7	0	2	4	0	101	5	139	218	0	0	0	1	1	4	0	8	2	8	0	3	0	17	26	89	0	1	3	0	0	0	0	1
Bacteroidales sp. DTU151	DTU151	1830	6	14	9	10	20	0	7	0	2	0	1	0	7	0	6	0	3	3	0	37	2	57	81	0	0	0	6	2	11	0	2	0	2	0	0	0	7	19	42	0	0	2	0	0	0	1	0
Bacteroidetes sp. DTU152	DTU152	1984	13	23	31	19	25	1	18	0	0	0	2	0	12	0	6	0	2	5	0	86	5	109	161	0	0	0	0	1	4	0	5	0	5	0	0	0	14	28	73	0	2	4	0	0	0	0	0
Flavobacteriaceae sp. DTU153	DTU153	2298	11	32	16	13	20	1	13	0	1	0	3	0	15	0	8	7	3	3	0	48	2	104	128	1	0	0	3	1	4	0	9	0	4	0	0	0	11	17	59	0	2	4	0	0	0	0	1
Bacteroidetes sp. DTU154	DTU154	1196	5	16	14	17	19	1	13	0	2	0	0	0	14	0	5	0	1	7	0	36	2	61	85	0	0	0	1	1	4	0	4	2	0	0	0	0	10	12	40	0	0	3	0	0	0	1	0
Bacteroidetes sp. DTU155	DTU155	922	7	15	5	17	10	0	8	0	2	0	0	0	8	0	2	1	0	6	0	26	1	43	52	0	0	0	1	1	2	0	3	2	5	0	0	0	5	12	30	0	0	2	0	0	0	0	1
Flavobacteriaceae sp. DTU156	DTU156	3379	14	47	29	18	43	0	22	0	2	0	5	0	17	0	10	8	4	7	0	81	1	156	222	1	0	0	5	1	8	0	17	2	3	0	0	0	17	37	99	0	0	4	0	0	0	1	0
Chloroflexi sp. DTU158	DTU158	1681	1	45	5	24	25	4	5	0	1	0	0	0	6	0	8	3	0	6	0	30	1	61	88	0	0	0	0	1	1	0	6	0	3	0	0	0	9	20	60	0	0	0	0	0	0	0	0
Chloroflexi sp. DTU159	DTU159	1644	1	47	8	20	27	2	11	0	0	0	0	0	7	0	8	4	3	6	0	29	1	63	85	0	0	0	0	2	1	0	7	0	2	0	0	0	12	22	60	0	1	0	0	0	0	1	1
Chloroflexi sp. DTU160	DTU160	946	3	29	4	21	9	4	7	0	2	0	0	0	6	0	5	1	3	6	0	24	0	37	50	0	0	0	1	0	1	0	5	0	4	0	0	0	1	5	25	0	0	0	0	0	0	1	0
Chloroflexi sp. DTU161	DTU161	1795	2	44	6	18	27	2	3	0	1	0	0	0	4	0	8	5	1	8	0	29	2	57	75	0	0	0	0	2	1	0	9	0	2	0	0	0	9	15	46	0	0	0	0	0	0	0	0
Chloroflexi sp. DTU162	DTU162	2154	1	39	8	27	31	1	4	0	1	0	0	0	12	0	6	4	1	7	0	31	1	79	96	0	0	0	1	4	2	0	6	1	4	0	0	0	14	26	59	0	0	1	0	0	0	0	0
Chloroflexi sp. DTU163	DTU163	2169	7	36	11	13	35	2	16	0	1	0	10	0	12	1	15	4	2	1	0	62	1	101	138	0	0	0	1	1	3	0	9	0	2	0	0	0	10	32	75	0	0	7	0	0	1	0	0
Methanoculleus sp. DTU006	DTU006	1816	21	49	15	16	21	2	15	0	0	0	10	0	5	4	7	1	2	0	0	76	0	85	122	0	0	0	1	0	2	0	9	1	8	0	0	0	10	29	91	0	0	0	0	1	0	1	0
Methanoculleus sp. DTU007	DTU007	1735	13	47	15	12	23	0	16	0	0	0	4	0	1	2	6	0	1	0	0	56	0	67	86	0	0	0	0	0	1	0	2	1	7	0	0	0	10	21	55	0	0	0	0	1	0	3	1
Euryarchaeota sp. DTU008	DTU008	1754	26	27	21	17	25	1	23	0	1	0	1	0	3	5	9	2	2	0	0	93	2	116	155	0	0	0	0	1	0	0	15	1	8	0	0	0	11	28	89	0	0	0	0	1	0	2	0
Methanothermobacter sp. DTU051	DTU051	930	7	14	11	5	17	0	8	0	0	0	0	0	2	1	8	1	2	0	0	39	0	48	71	0	1	0	0	2	0	0	4	0	3	0	0	0	2	16	54	0	3	0	0	1	0	0	0
Methanosarcina sp. DTU271	DTU271	2476	20	47	15	12	21	1	17	0	1	0	16	0	9	2	5	0	2	0	0	74	0	89	114	0	0	0	2	0	3	0	8	0	7	0	0	1	6	19	100	0	0	1	0	1	0	7	0
Fibrobacteres sp. DTU171	DTU171	2154	16	20	13	20	30	1	16	0	1	0	1	0	9	1	5	1	3	9	0	67	1	72	125	0	0	0	0	1	4	0	6	1	1	0	0	0	7	14	33	0	0	7	0	0	0	0	0
Clostridiales sp. DTU010	DTU010	1972	4	58	5	28	28	2	7	0	2	0	24	0	7	0	7	3	0	9	0	41	3	71	94	0	0	0	0	0	0	1	11	1	3	0	0	0	10	14	55	0	0	4	0	0	0	1	0
Clostridia sp. DTU011	DTU011	1631	5	52	8	13	25	3	10	0	0	0	0	0	9	0	4	3	3	2	0	39	2	76	101	0	0	0	1	0	5	0	13	1	2	0	0	0	8	32	76	0	0	4	0	0	0	0	0
Clostridiales sp. DTU012	DTU012	1941	19	34	13	22	23	0	14	0	1	0	18	0	8	0	8	1	1	5	0	93	5	101	155	0	0	0	1	0	4	1	7	0	6	0	0	0	12	15	52	0	0	4	0	0	0	1	0
Clostridiales sp. DTU013	DTU013	2034	24	38	14	33	29	0	13	0	0	0	25	0	9	0	7	1	1	5	0	93	0	98	150	0	0	0	2	0	5	1	5	1	7	0	1	1	6	15	51	0	0	3	0	0	0	1	0
Clostridia sp. DTU014	DTU014	2089	19	38	13	27	26	1	16	0	0	0	19	0	9	0	7	0	2	3	0	84	1	102	152	0	0	0	1	0	6	1	4	3	5	0	0	0	9	11	46	0	0	4	0	0	0	1	0
Syntrophothermus sp. DTU052	DTU052	2045	23	40	11	16	31	1	14	0	0	0	17	0	13	0	6	15	4	4	0	87	2	105	168	0	0	0	1	1	5	1	35	1	9	0	0	0	10	34	83	0	0	4	0	0	0	2	1
Syntrophomonas sp. DTU017	DTU017	1867	14	36	15	15	23	0	11	0	0	0	18	0	7	0	7	0	0	3	0	93	1	105	141	0	0	0	2	2	7	2	4	1	1	0	0	0	7	20	52	0	0	5	0	0	0	4	1
Syntrophomonas sp. DTU018	DTU018	2062	25	47	23	13	23	0	20	0	1	0	20	0	11	0	10	13	5	7	0	96	1	129	177	0	0	0	1	0	4	0	36	1	9	0	1	1	11	31	98	0	0	3	0	0	0	0	0
Syntrophomonas sp. DTU019	DTU019	2011	21	47	15	18	32	0	20	0	1	0	3	0	14	0	7	5	5	3	0	76	2	98	159	0	0	0	2	0	7	1	27	1	7	0	0	1	10	38	83	0	0	3	0	0	0	2	0
Syntrophomonadaceae sp. DTU190	DTU190	2353	23	62	11	14	29	2	14	0	0	0	24	0	17	0	9	15	3	4	0	81	1	111	177	0	0	0	2	0	4	0	45	1	8	0	0	1	9	34	94	0	1	3	0	0	0	0	0
Clostridia sp. DTU191	DTU191	1108	18	28	20	7	19	1	18	0	2	0	8	0	3	0	8	1	5	3	0	59	0	75	87	0	0	0	2	0	5	0	10	0	4	0	0	0	3	8	42	0	0	0	0	0	0	1	0
Clostridiales sp. DTU192	DTU192	1968	21	49	9	17	25	2	21	0	1	0	19	0	8	0	7	2	3	16	0	87	5	97	128	0	0	0	7	0	9	0	9	1	3	0	0	0	16	23	62	0	0	3	0	0	0	2	0
Firmicutes sp. DTU193	DTU193	1725	19	30	16	17	28	0	13	0	0	0	0	0	8	0	6	1	0	2	0	88	2	104	145	0	0	0	2	1	5	1	4	2	5	0	0	1	9	18	52	0	0	1	0	0	0	1	0
Firmicutes sp. DTU194	DTU194	1590	15	8	10	20	22	1	12	0	0	0	2	0	5	0	5	0	0	3	0	67	4	77	107	0	0	0	1	0	2	0	3	0	6	0	0	0	10	4	35	0	0	3	0	0	0	1	1
Firmicutes sp. DTU195	DTU195	2285	21	48	19	31	32	1	20	0	0	0	3	0	6	0	9	1	2	8	0	104	6	125	176	0	0	0	2	0	5	1	9	1	7	0	0	1	14	26	74	0	0	3	0	0	0	2	1
Clostridia sp. DTU196	DTU196	2584	24	27	14	28	29	0	17	0	0	0	37	0	10	0	9	0	4	5	0	99	2	109	177	0	0	0	1	1	12	0	12	2	6	0	0	0	9	28	60	0	0	5	0	0	0	1	0
Clostridia sp. DTU197	DTU197	566	2	10	5	5	11	0	1	0	0	0	0	0	3	0	0	3	0	0	0	11	0	25	35	0	0	0	1	0	1	0	6	1	4	0	0	0	3	9	29	0	0	0	0	0	0	1	0
Clostridiales sp. DTU198	DTU198	1272	19	27	8	8	13	0	6	0	0	0	13	0	7	0	5	0	0	8	0	57	0	72	96	0	0	0	0	0	3	0	7	0	9	0	0	0	4	5	26	0	0	0	0	0	0	0	0
Clostridiales sp. DTU199	DTU199	1740	19	81	10	24	23	0	9	0	0	0	28	0	7	0	9	1	1	8	0	79	6	96	133	0	0	0	1	0	4	0	5	1	6	0	0	1	9	9	47	0	0	4	0	0	0	0	0
Clostridiales sp. DTU020	DTU020	1388	8	38	7	12	24	2	18	0	1	0	0	0	7	0	4	2	3	8	0	43	1	61	91	0	0	0	2	0	5	1	11	1	5	0	0	0	8	19	53	0	0	2	0	0	0	2	0
Clostridiales sp. DTU200	DTU200	2210	22	36	17	33	25	0	20	0	2	0	21	0	8	2	7	1	0	7	0	101	3	117	166	0	0	0	1	1	3	2	11	1	7	0	0	0	12	22	69	0	0	3	0	0	0	4	0
Firmicutes sp. DTU201	DTU201	1907	9	51	11	21	25	3	14	0	0	0	0	0	9	0	5	1	0	3	0	62	8	95	121	0	0	0	0	1	2	0	4	0	3	0	0	0	14	19	69	0	0	1	0	0	0	1	0
Clostridiales sp. DTU202	DTU202	896	7	19	9	5	20	0	7	0	1	0	0	0	10	0	6	0	1	1	0	37	2	46	61	0	0	0	2	0	3	0	7	0	0	0	0	0	7	15	31	0	0	0	0	0	0	2	0
Clostridiales sp. DTU203	DTU203	1498	13	65	15	18	21	0	9	0	1	0	32	0	3	0	7	1	0	6	0	75	2	83	124	0	0	0	1	0	3	1	6	0	6	0	0	0	8	7	42	0	1	4	0	0	0	2	0
Clostridia sp. DTU204	DTU204	1498	19	43	5	11	21	3	16	0	1	0	18	0	11	0	5	5	5	8	0	69	3	85	124	0	0	0	3	0	6	0	12	0	5	0	1	0	8	22	58	0	0	1	0	0	0	1	0
Firmicutes sp. DTU205	DTU205	781	1	16	3	12	27	0	3	0	1	0	0	0	4	0	6	0	1	0	0	14	1	21	37	0	0	0	0	0	0	0	0	2	0	0	0	0	6	4	17	0	0	0	0	0	0	1	0
Firmicutes sp. DTU206	DTU206	1523	23	71	11	11	26	0	14	0	1	0	5	0	9	1	6	2	1	11	0	86	1	95	135	0	0	0	2	0	5	0	7	3	7	0	0	3	8	18	54	0	0	4	0	0	0	0	0
Clostridiales sp. DTU207	DTU207	2106	9	28	12	24	22	3	7	0	3	0	20	0	10	2	8	0	2	4	0	53	2	75	102	0	0	0	2	0	4	0	8	1	3	0	0	0	5	11	35	0	1	2	0	0	0	2	0
Firmicutes sp. DTU208	DTU208	1946	12	65	13	17	25	3	21	0	0	0	3	0	12	0	7	1	1	13	0	60	2	99	128	0	0	0	1	0	3	1	14	1	3	0	0	1	10	31	82	0	0	1	0	0	0	1	0
Firmicutes sp. DTU209	DTU209	644	0	7	2	6	18	0	0	0	0	0	0	0	6	0	5	0	0	1	0	8	0	15	18	0	0	0	0	0	0	0	1	0	1	0	0	0	8	7	13	0	0	2	0	1	0	0	0
Clostridia sp. DTU021	DTU021	1985	9	59	6	18	23	2	20	0	1	0	0	0	14	0	6	8	5	13	0	61	6	90	126	0	0	0	1	0	5	0	22	1	4	0	0	0	12	30	107	0	1	2	0	0	0	2	0
Clostridia sp. DTU210	DTU210	1127	11	26	4	10	18	0	4	0	3	0	12	0	7	0	3	0	0	1	0	41	1	37	60	0	0	0	0	0	1	2	3	0	3	0	0	1	6	7	23	0	0	2	0	0	0	2	0
Clostridiales sp. DTU211	DTU211	2065	24	53	11	33	27	0	11	0	1	0	30	0	11	0	6	0	1	9	0	94	3	103	153	0	0	0	2	2	6	1	7	1	7	0	0	1	10	18	55	0	0	3	0	0	0	2	0
Firmicutes sp. DTU212	DTU212	1762	13	16	10	14	26	0	8	0	0	0	1	0	10	0	9	4	0	1	0	53	4	63	88	0	0	0	1	0	3	0	4	1	4	0	0	0	8	8	34	0	0	1	0	0	0	1	1
Firmicutes sp. DTU213	DTU213	1639	3	53	10	11	26	5	12	0	1	0	0	0	9	0	11	2	1	6	0	42	1	69	96	0	0	0	2	0	5	0	17	1	0	0	0	1	8	26	59	0	0	0	0	0	0	1	0
Firmicutes sp. DTU214	DTU214	1650	5	14	7	15	22	2	7	0	0	0	0	0	4	0	5	2	0	4	0	37	1	69	91	0	0	0	2	0	5	0	8	1	1	0	0	0	11	16	40	0	0	4	0	0	0	0	0
Firmicutes sp. DTU215	DTU215	2953	25	71	18	26	31	1	18	0	0	0	27	0	9	0	7	1	0	4	0	97	4	113	153	0	0	0	1	0	3	1	6	1	8	0	0	0	11	18	55	0	0	4	0	0	0	1	0
Clostridiales sp. DTU216	DTU216	2157	23	26	13	36	27	0	14	0	2	0	16	0	9	0	6	0	0	2	0	84	4	88	122	0	0	0	2	0	5	0	8	1	7	0	0	0	18	16	55	0	0	3	0	0	0	0	0
Clostridiales sp. DTU217	DTU217	2792	23	75	16	34	38	2	14	0	0	0	5	0	13	1	9	3	2	14	0	94	4	116	171	0	0	0	1	0	5	0	9	3	6	0	0	1	16	24	78	0	0	4	0	0	0	0	0
Syntrophomonadaceae sp. DTU218	DTU218	1874	6	53	12	15	22	1	11	0	5	0	0	0	9	0	3	8	4	2	0	57	0	88	114	0	0	0	2	0	1	0	17	1	1	0	0	1	10	17	68	0	0	1	0	1	0	1	0
Firmicutes sp. DTU219	DTU219	1092	3	53	3	8	24	0	6	0	0	0	2	0	7	0	2	0	2	2	0	40	3	44	69	0	0	0	0	1	1	0	0	0	3	0	0	0	9	7	41	0	0	1	0	0	0	0	0
Clostridia sp. DTU022	DTU022	1706	5	47	8	16	31	2	8	0	1	0	0	0	8	0	11	2	2	9	0	47	1	76	111	0	0	0	1	0	3	0	9	0	0	0	0	2	9	24	63	0	0	1	0	0	0	1	0
Syntrophomonadaceae sp. DTU220	DTU220	947	1	41	4	6	16	2	4	0	0	0	5	0	5	0	5	3	0	2	0	28	0	42	53	0	0	0	0	0	0	0	7	0	0	0	0	0	5	6	26	0	0	2	0	0	0	0	0
Firmicutes sp. DTU221	DTU221	2516	24	59	18	30	24	1	23	0	1	0	15	0	12	0	10	2	5	5	0	102	1	136	198	1	1	0	3	0	7	1	10	1	7	0	0	0	13	27	72	0	1	6	0	0	0	1	1
Firmicutes sp. DTU222	DTU222	1436	3	13	10	8	24	2	11	0	0	0	9	0	7	0	9	1	2	3	0	34	2	44	66	0	0	0	0	0	0	0	4	1	0	1	0	0	6	8	29	0	0	3	0	1	1	0	0
Firmicutes sp. DTU223	DTU223	1788	22	59	13	12	29	1	21	0	0	0	14	0	11	0	7	0	2	9	0	87	1	97	131	0	0	0	0	0	1	0	4	1	5	0	0	0	10	18	53	0	0	3	0	0	0	0	0
Firmicutes sp. DTU224	DTU224	641	0	12	5	16	18	1	6	0	1	0	0	0	1	0	5	0	1	2	0	14	1	26	36	0	0	0	0	0	0	1	1	1	0	0	0	0	8	7	20	0	0	1	0	0	0	1	0
Clostridiales sp. DTU225	DTU225	1603	20	31	12	19	21	1	11	0	0	0	14	0	8	0	8	0	0	3	0	82	1	88	133	0	0	0	1	0	6	0	5	0	5	0	0	0	8	12	41	0	0	3	0	0	0	2	0
Firmicutes sp. DTU226	DTU226	1675	19	36	19	22	29	1	19	0	1	0	0	0	7	0	6	0	2	2	0	97	5	103	148	0	1	0	2	1	6	1	5	2	6	0	0	1	12	16	53	0	3	2	0	0	0	3	0
Erysipelothrix sp. DTU227	DTU227	685	0	11	5	11	16	0	0	0	0	0	0	0	1	0	6	1	0	4	0	10	1	28	42	0	1	0	1	0	2	0	4	0	0	0	0	1	4	3	19	0	2	0	0	0	0	1	0
Clostridiales sp. DTU228	DTU228	1898	3	140	12	16	22	1	9	0	1	0	12	0	7	0	8	1	1	14	0	51	2	78	110	0	0	0	3	0	6	3	8	0	3	0	0	1	14	22	66	0	0	0	0	0	0	3	0
Clostridiales sp. DTU229	DTU229	1240	24	30	9	7	17	2	17	0	0	0	8	0	7	0	5	1	8	5	0	75	2	88	116	0	0	0	1	0	7	0	13	0	7	0	0	0	9	13	57	0	0	1	0	0	0	1	0
Clostridiale sp. DTU023	DTU023	1211	6	32	5	13	26	0	12	0	1	0	0	0	9	0	8	0	3	8	0	38	3	55	82	0	0	0	1	0	2	1	6	1	3	0	0	1	10	18	51	0	0	2	0	0	0	2	0
Clostridiales sp. DTU230	DTU230	1799	3	96	10	18	25	0	6	0	1	0	2	0	9	0	9	0	1	10	0	41	2	79	104	0	1	0	1	0	2	1	2	1	3	0	0	1	12	11	53	0	2	0	0	0	0	2	0
Clostridiales sp. DTU231	DTU231	1779	13	102	14	20	26	0	11	0	2	0	0	0	8	0	9	1	1	7	0	59	3	84	119	0	0	0	1	0	5	0	5	2	6	0	0	1	11	16	53	0	1	1	0	0	0	1	0
Syntrophomonadaceae sp. DTU232	DTU232	1856	19	16	11	31	27	2	18	0	2	0	19	0	13	0	10	8	7	2	0	70	3	96	138	0	0	0	1	0	4	0	24	1	7	0	1	0	9	28	63	0	0	4	0	0	0	0	0
Clostridiales sp. DTU233	DTU233	1968	24	45	18	27	31	0	20	0	0	0	14	0	9	0	5	0	0	8	0	94	1	113	146	0	0	0	1	0	5	1	8	2	7	0	0	1	11	10	55	0	0	1	0	0	1	2	0
Clostridiales sp. DTU234	DTU234	1573	23	41	10	22	23	0	8	0	0	0	25	0	5	0	4	1	0	10	0	81	3	95	129	0	0	0	1	0	5	1	5	2	5	0	0	0	7	11	54	0	0	4	0	0	0	2	1
Clostridiales sp. DTU235	DTU235	1363	8	34	14	15	16	0	6	0	2	0	1	0	6	0	6	1	2	9	0	54	4	60	89	0	0	0	0	1	3	0	6	0	3	0	0	0	7	11	33	0	0	2	0	0	0	0	0
Clostridia sp. DTU236	DTU236	1863	19	31	9	16	24	0	12	0	1	0	2	0	14	0	7	5	2	5	0	76	1	98	141	0	0	0	3	0	5	0	24	1	7	0	1	0	12	29	74	0	0	2	0	0	0	1	0
Firmicutes sp. DTU238	DTU238	852	1	40	4	23	21	0	3	0	3	0	0	0	2	0	9	0	2	3	0	26	1	41	59	0	0	0	0	0	0	0	2	1	0	1	0	0	5	4	19	1	0	2	0	0	0	2	0
Clostridiales sp. DTU239	DTU239	2067	16	32	13	26	28	0	16	0	0	0	0	0	8	0	7	0	0	3	0	86	2	109	145	0	0	0	2	0	6	0	8	1	3	0	0	0	12	20	56	0	0	1	0	0	0	2	1
Firmicutes sp. DTU240	DTU240	1883	5	59	10	16	28	2	14	0	1	0	0	0	5	0	11	3	2	14	0	40	1	85	121	0	0	0	1	0	2	1	13	1	3	0	0	1	12	16	67	0	0	1	0	0	0	3	0
Clostridiales sp. DTU024	DTU024	1982	9	118	17	25	23	0	12	0	1	0	3	0	9	0	10	1	0	8	0	78	3	101	143	0	0	0	3	0	6	3	5	3	4	0	0	1	13	20	65	0	1	1	0	0	0	3	0
Clostridia sp. DTU241	DTU241	2107	8	27	18	25	27	0	13	0	1	0	7	0	3	0	7	0	0	4	0	75	2	84	128	0	0	0	1	0	3	0	5	1	2	0	0	0	7	13	52	0	0	5	0	0	0	1	0
Erysipelotrichaceae sp. DTU242	DTU242	1268	0	51	3	23	24	1	4	0	6	0	0	0	6	0	8	3	1	3	0	28	1	61	83	0	0	0	2	0	5	0	6	1	0	0	0	1	12	17	54	0	0	1	0	0	0	1	1
Clostridiales sp. DTU268	DTU268	1457	12	30	24	18	19	0	20	0	0	0	14	0	7	0	6	0	0	8	0	66	2	89	119	0	0	0	1	0	3	0	1	1	0	0	0	0	8	14	40	0	0	3	0	0	0	1	1
Clostridia sp. DTU269	DTU269	1391	22	58	12	15	27	1	15	0	0	0	21	0	8	0	6	0	0	2	0	83	0	91	141	0	0	0	5	0	9	2	9	0	8	0	0	0	9	18	53	0	0	3	0	0	0	3	0
Firmicutes sp. DTU270	DTU270	1452	3	53	3	12	27	3	10	0	1	0	1	0	6	0	5	2	1	12	0	34	5	54	77	0	0	0	0	0	3	1	10	1	3	0	0	0	15	15	49	0	0	1	0	0	0	2	0
Firmicutes sp. DTU124	DTU124	1105	8	19	7	12	16	3	7	0	3	0	0	0	2	0	3	3	2	3	0	15	1	25	36	0	0	0	0	0	0	1	11	0	2	0	0	0	2	4	10	0	0	0	0	0	0	2	0
Clostridia sp. DTU025	DTU025	1926	7	104	9	28	26	2	6	0	0	0	2	0	7	0	7	1	3	11	0	63	4	87	125	0	0	0	3	0	7	0	16	2	2	0	0	0	15	27	79	0	0	4	0	0	0	0	0
Peptococcaceae sp. DTU027	DTU027	2033	26	56	10	15	26	1	21	0	1	0	17	0	8	0	8	0	3	8	0	95	5	96	141	0	0	0	3	0	5	0	8	1	5	0	0	0	12	20	57	0	0	4	0	0	0	2	0
Clostridiales sp. DTU053	DTU053	1993	14	20	10	22	20	5	12	0	3	0	0	0	17	0	5	2	3	0	0	57	0	93	121	0	0	0	0	0	3	0	16	0	6	0	1	0	11	23	67	0	2	3	0	0	0	0	0
Clostridiaceae sp. DTU054	DTU054	3631	32	72	17	44	42	1	13	0	3	0	13	0	13	0	10	5	1	9	0	128	4	143	211	0	0	0	5	1	15	1	17	3	9	0	1	0	15	33	103	0	0	6	0	0	0	3	0
Halothermothrix sp. DTU029	DTU029	1799	19	23	11	19	27	0	12	0	0	0	21	0	8	0	6	0	0	2	0	88	1	99	148	0	0	0	2	0	5	3	7	1	5	0	0	0	10	18	48	0	0	4	0	0	0	4	0
Clostridia sp. DTU030	DTU030	1916	13	36	17	11	28	2	23	0	1	1	15	0	11	0	7	0	1	8	0	79	3	117	142	0	0	0	2	0	3	0	21	0	4	0	0	0	12	44	91	0	0	3	0	0	0	1	0
Clostridiales sp. DTU032	DTU032	1632	10	41	11	16	28	2	17	0	1	0	1	0	9	0	10	1	3	6	0	52	1	72	103	0	0	0	2	0	5	0	8	1	3	0	0	0	12	22	63	0	0	1	0	0	0	1	0
Clostridiales sp. DTU033	DTU033	1368	21	20	18	15	30	0	17	0	1	0	12	0	9	0	9	1	1	4	0	85	2	93	129	0	0	0	2	0	5	0	8	1	7	0	0	0	9	14	40	0	0	2	0	0	0	1	0
Clostridiales sp. DTU055	DTU055	2226	22	44	9	24	26	1	14	0	5	0	26	0	8	0	5	0	3	7	0	83	1	91	139	0	0	0	2	1	6	0	6	1	5	0	0	0	10	19	50	0	0	4	0	0	0	0	0
Clostridiaceae sp. DTU059	DTU059	1872	20	46	12	23	27	0	17	0	4	0	25	1	10	0	8	1	1	12	0	97	3	110	164	0	0	0	1	0	8	2	3	2	4	0	0	0	11	18	53	0	0	5	0	0	0	3	0
Clostridiales sp. DTU060	DTU060	1937	19	47	11	24	28	0	12	0	5	0	26	0	10	0	9	1	0	10	0	87	6	108	153	0	0	0	1	0	6	2	7	2	6	0	0	0	17	16	67	0	0	4	0	0	0	5	0
Clostridia sp. DTU062	DTU062	1718	19	35	5	15	22	0	11	0	0	0	20	0	8	0	10	1	0	5	0	79	1	88	134	0	0	0	1	0	4	0	4	0	5	0	0	0	5	15	43	0	0	4	0	0	0	0	1
Tepidanaerobacter sp. DTU063	DTU063	2075	24	47	9	18	22	2	20	0	1	0	17	0	13	0	10	0	2	7	0	85	3	108	143	0	0	0	1	0	5	0	10	1	7	0	0	0	12	33	77	0	0	4	0	0	0	0	0
Clostridia sp. DTU065	DTU065	1999	20	48	10	27	25	0	19	0	0	0	16	0	7	0	8	1	1	6	0	82	2	104	143	0	0	0	1	0	5	0	3	1	5	0	0	0	9	10	40	0	0	5	0	0	0	0	0
Clostridiales sp. DTU066	DTU066	1944	10	47	19	13	33	1	22	0	1	0	19	0	9	0	7	0	3	7	0	73	2	93	123	0	0	0	1	0	4	0	13	0	1	0	0	0	12	23	58	0	1	3	0	1	0	0	0
Clostridiales sp. DTU069	DTU069	2145	21	107	15	26	28	0	17	0	0	0	27	0	11	0	10	0	1	9	0	97	2	108	153	0	0	0	1	0	4	1	4	1	8	0	0	1	12	12	50	0	0	4	0	0	0	1	0
Clostridiales sp. DTU070	DTU070	2572	22	84	21	35	34	0	21	0	1	0	24	0	10	0	9	0	2	10	0	115	6	139	193	0	0	0	1	1	6	1	4	1	6	0	0	0	15	19	72	0	0	5	0	0	0	3	0
Clostridiales sp. DTU074	DTU074	2135	19	78	17	33	29	0	17	0	0	0	4	0	10	0	6	1	1	10	0	87	3	113	154	0	0	0	3	0	8	1	16	4	5	0	0	0	13	16	60	0	0	2	0	0	0	2	0
Clostridiales sp. DTU075	DTU075	1975	17	41	16	28	23	0	15	0	1	0	14	0	12	0	6	1	1	8	0	81	6	108	146	0	0	0	1	0	6	1	10	1	4	0	0	0	14	20	62	0	0	3	0	0	0	2	0
Clostridia sp. DTU077	DTU077	1735	7	54	6	22	25	2	13	0	2	0	0	0	15	0	7	4	1	12	0	51	3	82	118	0	0	0	2	0	6	0	14	0	0	0	0	0	11	23	79	0	1	0	0	0	0	2	0
Clostridiales sp. DTU078	DTU078	1832	21	30	16	20	24	0	14	0	1	0	8	0	5	0	5	0	1	7	0	92	2	107	153	0	0	0	2	0	7	0	9	2	6	0	0	0	10	17	53	0	0	3	0	0	0	3	0
Clostridiaceae sp. DTU079	DTU079	2840	22	36	23	29	33	0	22	0	1	0	39	1	12	0	10	0	4	15	0	113	2	123	193	0	0	0	1	1	6	0	12	2	5	1	0	0	8	19	43	0	0	4	0	0	1	6	0
Clostridia sp. DTU080	DTU080	2530	19	30	10	26	24	0	18	0	0	0	13	0	8	0	8	0	4	3	0	76	1	104	148	0	1	0	3	0	8	0	7	3	5	0	0	0	11	13	51	0	1	5	0	0	0	0	0
Clostridiales sp. DTU081	DTU081	888	3	19	6	4	24	1	7	0	1	0	0	0	8	0	5	0	1	1	0	24	3	34	46	0	0	0	0	0	0	1	5	0	3	0	0	0	7	12	34	0	0	1	0	0	0	1	0
Clostridiales sp. DTU082	DTU082	2378	9	107	12	23	30	1	12	0	5	0	8	1	13	0	12	2	2	22	0	69	1	104	134	0	0	0	3	0	7	1	10	1	4	0	0	2	16	23	78	0	0	6	0	0	0	5	1
Clostridiales sp. DTU083	DTU083	1413	23	49	13	13	22	0	15	0	1	0	16	0	8	0	6	0	1	12	0	80	1	85	123	0	0	0	2	0	7	1	6	0	6	0	0	0	6	8	41	0	0	1	0	0	0	3	0
Clostridia sp. DTU084	DTU084	1953	17	26	14	24	29	4	16	0	0	0	15	0	16	0	7	0	3	3	0	81	2	108	149	0	0	0	2	0	6	0	5	2	9	0	0	0	13	21	60	0	0	6	0	0	0	2	0
Clostridiales sp. DTU087	DTU087	1771	5	66	5	22	26	1	6	0	0	0	25	0	6	0	6	0	1	4	0	66	7	93	123	0	0	0	1	0	4	0	4	3	2	0	0	0	19	17	68	0	0	6	0	0	0	0	0
Clostridiales sp. DTU089	DTU089	1258	11	17	5	20	9	1	7	0	0	0	1	0	5	0	3	0	0	6	0	37	1	54	76	0	0	0	1	0	1	0	2	2	3	0	0	0	4	12	30	0	0	0	0	0	0	0	0
Clostridiales sp. DTU090	DTU090	1251	5	29	7	9	23	2	12	0	0	0	1	0	5	0	8	3	2	3	0	31	1	54	82	0	0	0	2	0	5	0	11	1	3	0	0	0	8	22	54	0	0	2	0	0	0	0	0
Erysipelothrix sp. DTU091	DTU091	1184	0	42	3	20	30	0	1	0	3	0	1	0	4	0	9	0	0	6	0	35	4	57	83	0	0	0	0	0	2	2	6	1	0	0	0	1	15	7	49	0	0	0	0	0	0	2	0
Clostridiales sp. DTU092	DTU092	2074	20	53	16	31	25	0	15	0	0	0	18	0	9	0	7	0	1	11	0	80	3	107	141	0	0	0	3	0	7	1	9	3	5	0	0	0	11	18	60	0	0	2	0	0	0	1	0
Clostridiales sp. DTU093	DTU093	1889	27	63	12	10	24	0	22	0	0	0	23	0	12	0	4	2	4	10	0	98	10	137	189	0	0	0	3	0	5	0	29	0	12	0	0	0	18	39	99	0	0	5	0	0	0	2	0
Clostridia sp. DTU095	DTU095	2147	19	44	18	16	27	3	21	0	2	0	17	0	13	0	7	7	5	5	0	70	3	97	143	0	0	0	2	1	6	0	28	1	5	0	0	0	14	62	114	0	0	6	0	0	0	1	0
Eubacteriaceae sp. DTU096	DTU096	1509	15	38	14	12	23	4	12	0	2	0	0	0	9	0	7	3	4	7	0	77	2	96	141	0	0	0	2	0	6	0	19	1	8	0	0	0	11	28	69	0	0	1	0	0	0	3	0
Clostridia sp. DTU097	DTU097	1746	5	29	17	15	32	1	14	0	0	0	15	0	7	1	12	3	1	18	0	39	2	76	93	0	0	0	1	0	6	0	14	0	4	0	0	0	12	26	57	0	0	4	0	0	0	1	1
Pelotomaculum sp. DTU098	DTU098	2215	25	66	22	22	28	1	21	0	1	0	2	0	15	0	7	1	3	8	0	92	2	112	172	0	0	0	1	0	5	0	17	2	12	0	0	0	13	30	80	0	0	3	0	0	0	2	0
Clostridiales sp. DTU099	DTU099	1698	24	41	21	26	19	0	23	0	0	0	0	0	10	0	7	2	2	4	0	100	1	125	174	0	0	0	4	1	7	1	5	1	8	0	0	0	10	25	73	0	0	2	0	0	0	1	0
Clostridiales sp. DTU100	DTU100	1500	7	57	9	10	27	6	17	0	2	0	0	0	10	0	12	2	2	13	0	55	1	80	110	0	0	0	0	0	1	1	12	0	2	0	0	1	8	20	52	0	0	0	0	0	0	3	0
Clostridiales sp. DTU101	DTU101	2363	22	50	20	30	28	0	24	0	0	0	0	0	10	0	7	2	1	3	0	103	1	138	184	0	0	0	8	0	11	2	16	2	8	0	0	0	10	26	83	0	0	0	0	0	0	3	0
Clostridiales sp. DTU071	DTU071	1841	5	106	7	26	26	2	9	0	1	0	4	0	12	0	8	0	1	8	0	51	2	87	117	0	0	0	3	0	6	2	5	5	4	0	0	0	12	16	59	0	0	0	0	0	0	3	0
Clostridiales sp. DTU113	DTU113	1048	1	33	2	3	19	0	4	0	1	0	0	0	11	0	7	0	1	10	0	24	0	32	48	0	0	0	0	0	2	1	2	0	0	0	0	1	9	1	24	0	0	1	0	0	0	3	0
Firmicutes sp. DTU114	DTU114	2752	18	26	17	24	17	0	14	0	0	0	12	0	12	0	11	0	6	1	0	70	4	108	142	0	0	0	3	0	8	0	15	0	6	0	0	0	10	16	56	0	0	6	0	0	0	0	0
Firmicutes sp. DTU115	DTU115	2243	20	55	22	29	28	0	17	0	2	0	0	0	10	0	8	0	0	3	0	104	6	131	173	0	0	0	7	0	10	2	14	3	8	0	0	0	15	18	75	0	0	1	0	0	0	3	0
Clostridiales sp. DTU117	DTU117	982	13	25	6	10	8	0	6	0	0	0	0	0	5	0	4	0	0	1	0	41	0	44	59	0	0	0	1	0	4	0	1	2	4	0	0	0	6	9	26	0	0	1	0	0	0	0	0
Erysipelotrichaceae sp. DTU187	DTU187	904	0	29	2	13	21	1	2	0	1	0	0	0	4	0	8	2	0	2	0	21	1	44	61	0	0	0	1	0	1	1	5	0	0	0	0	0	8	5	33	0	0	1	0	0	0	1	1
Firmicutes sp. DTU116	DTU116	1953	18	41	11	31	24	0	9	0	1	0	0	0	9	0	8	0	1	3	0	87	2	116	154	0	0	0	2	0	2	1	10	3	6	0	0	0	9	12	58	0	0	1	0	0	0	1	0
Firmicutes sp. DTU118	DTU118	861	11	41	9	8	11	1	11	0	0	0	0	0	5	0	5	3	1	0	0	57	11	89	112	0	0	0	3	0	4	0	9	1	1	0	0	0	18	11	58	0	0	1	0	0	0	0	0
Clostridia sp. DTU122	DTU122	1923	13	54	6	20	27	0	16	0	0	0	0	0	15	0	6	0	6	15	0	84	3	90	156	0	0	0	1	0	4	0	1	1	2	0	0	0	11	30	75	0	0	1	0	0	0	1	0
Clostridia sp. DTU068	DTU068	1502	18	46	7	17	17	0	17	0	0	0	16	0	9	0	4	0	4	8	0	61	2	68	109	0	0	0	1	0	2	0	4	1	8	0	0	0	6	13	58	0	0	2	0	0	0	0	0
Syntrophomonadaceae sp. DTU125	DTU125	2217	3	78	5	27	40	1	12	0	0	0	26	0	6	0	10	0	3	6	0	70	6	108	151	0	0	0	2	0	9	0	5	3	0	0	0	0	21	11	61	0	0	6	0	0	0	0	0
Clostridiales sp. DTU126	DTU126	1241	5	45	8	14	26	0	11	0	0	0	0	0	9	0	5	1	0	14	0	39	1	67	93	0	0	0	0	0	1	1	8	1	3	0	0	1	8	17	52	0	0	0	0	0	0	2	1
Clostridiales sp. DTU128	DTU128	1615	21	34	17	25	26	1	15	0	1	0	0	0	6	0	6	0	1	4	0	88	6	97	139	0	0	0	1	1	3	0	5	1	5	0	0	0	14	15	48	0	0	4	0	0	0	2	0
Firmicutes sp. DTU148	DTU148	2950	18	59	16	33	32	1	31	0	2	0	3	0	16	2	11	2	1	6	0	88	0	109	155	0	0	0	2	2	3	0	13	1	0	0	0	0	7	19	70	0	1	4	0	1	0	1	0
Firmicutes sp. DTU243	DTU243	2115	23	46	10	22	24	0	13	0	0	0	20	0	8	0	9	0	3	3	0	79	1	85	126	0	0	0	1	0	4	0	7	3	6	0	0	0	10	16	45	0	0	5	0	0	0	0	0
Clostridiales sp. DTU244	DTU244	1575	22	23	13	27	27	0	12	0	0	0	0	0	10	0	7	0	1	3	0	83	4	101	141	0	0	0	1	0	2	0	4	3	5	0	0	0	13	15	54	0	1	3	0	0	0	1	1
Firmicutes sp. DTU245	DTU245	3527	20	54	16	39	35	2	18	0	4	0	3	0	16	0	9	3	5	3	0	101	5	156	220	0	0	0	6	1	13	0	17	4	7	0	1	0	20	32	100	0	0	8	0	0	0	1	1
Firmicutes sp. DTU246	DTU246	1970	6	34	6	18	35	0	15	0	1	0	0	0	13	0	8	2	4	4	0	66	4	81	130	0	0	0	1	0	5	0	8	1	3	0	0	0	13	16	58	0	0	1	0	0	0	1	0
Clostridiales sp. DTU175	DTU175	2225	4	83	5	27	31	4	5	0	2	0	4	0	13	0	10	3	0	6	0	40	2	76	110	0	0	0	2	0	6	1	8	1	2	0	0	0	13	16	53	0	0	3	0	0	0	1	1
Firmicutes sp. DTU176	DTU176	1516	4	39	10	20	27	1	12	0	0	0	12	0	8	1	8	2	1	15	0	40	2	70	89	0	0	0	1	0	6	1	13	0	2	0	0	0	11	20	53	0	0	4	0	0	0	1	0
Clostridiales sp. DTU177	DTU177	1708	22	27	13	17	29	0	16	0	0	0	17	0	9	0	6	0	3	5	0	84	2	103	134	0	0	0	1	0	5	2	10	1	5	0	0	0	8	23	55	0	0	3	0	0	0	2	0
Clostridiales sp. DTU178	DTU178	1814	16	29	14	24	23	0	13	0	0	0	0	0	5	0	8	0	0	8	0	74	0	91	129	0	0	0	3	0	6	1	7	3	5	0	0	1	7	12	47	0	0	3	0	0	0	2	0
Clostridiales sp. DTU179	DTU179	1656	2	98	8	14	26	2	9	0	1	0	1	0	8	0	7	1	1	8	0	40	2	77	101	0	0	0	3	0	6	0	6	1	4	0	0	0	11	19	62	0	0	0	0	0	0	1	0
Firmicutes sp. DTU180	DTU180	1206	0	39	7	20	25	0	4	0	3	0	2	0	5	0	12	2	1	2	0	24	1	56	76	0	1	0	1	0	3	1	5	1	0	0	0	1	10	11	39	0	3	1	0	0	0	2	1
Firmicutes sp. DTU181	DTU181	700	3	11	4	12	14	1	5	0	0	0	0	0	3	0	0	0	0	0	0	26	3	41	54	0	0	0	2	0	3	0	0	0	0	0	0	0	9	4	18	0	0	4	0	0	0	0	0
Firmicutes sp. DTU182	DTU182	1036	3	31	4	18	9	1	6	0	1	0	0	0	5	0	5	2	0	4	0	36	2	60	80	0	0	0	2	0	3	0	7	1	0	0	0	0	15	14	44	0	1	2	0	0	0	0	1
Clostridia sp. DTU183	DTU183	1627	19	21	10	19	23	0	14	0	0	0	7	0	14	0	7	10	3	7	0	70	5	99	126	0	0	0	1	0	2	0	20	1	8	0	0	0	13	32	79	0	0	2	0	0	0	0	0
Firmicutes sp. DTU184	DTU184	2641	13	19	15	29	12	2	16	0	2	0	7	0	8	0	10	2	2	1	0	60	1	87	125	0	1	0	1	0	4	0	13	1	2	0	1	0	6	23	64	0	1	2	0	0	1	1	1
Clostridiales sp. DTU185	DTU185	1137	7	25	4	14	19	0	5	0	0	0	0	0	2	0	5	0	0	1	0	38	2	55	70	0	0	0	0	0	3	1	5	3	3	0	0	2	9	11	38	0	0	0	0	0	0	1	0
Clostridiales sp. DTU188	DTU188	3004	17	69	19	34	41	0	19	0	0	0	5	0	10	0	12	4	1	16	0	92	2	132	181	0	0	0	1	0	5	0	18	1	4	0	0	0	17	35	94	0	0	5	0	0	0	3	1
Firmicutes sp. DTU189	DTU189	1468	23	49	19	10	30	0	24	0	1	0	0	0	7	0	8	2	3	4	0	102	1	106	158	0	0	0	1	0	7	1	14	0	10	0	0	0	8	24	60	0	0	2	0	0	0	2	1
Lentisphaerae sp. DTU164	DTU164	2811	22	42	12	29	29	1	18	0	2	0	1	0	18	0	8	0	2	2	0	87	3	113	156	0	0	0	4	1	11	0	6	1	5	0	0	1	9	14	53	0	0	2	0	0	0	0	0
Planctomycetia sp. DTU247	DTU247	4463	20	38	24	30	34	3	20	0	4	0	10	0	19	0	7	3	5	3	0	101	1	142	232	0	1	0	6	1	23	0	12	3	7	0	3	0	10	31	86	0	1	14	0	0	0	1	1
Gammaproteobacteria sp. DTU037	DTU037	2681	28	77	21	17	28	6	25	0	1	0	1	0	16	0	13	32	13	10	0	107	1	166	233	0	0	0	8	1	17	0	33	0	8	0	7	0	12	31	86	3	0	12	0	0	0	5	2
Proteobacteria sp. DTU267	DTU267	801	0	16	3	9	12	1	4	0	0	0	0	0	6	0	3	1	1	2	0	21	2	36	38	0	0	0	1	1	0	0	1	0	0	0	1	0	15	3	26	0	0	1	0	0	0	0	0
Gammaproteobacteria sp. DTU040	DTU040	1970	28	56	17	13	27	2	16	0	0	0	28	0	16	0	13	6	7	11	0	95	2	141	213	0	0	0	5	2	17	0	16	0	5	0	3	0	14	31	74	3	0	9	0	0	0	1	0
Alcaligenaceae sp. DTU041	DTU041	2693	25	146	24	23	27	5	23	0	7	0	12	0	32	0	11	32	15	9	0	102	1	169	237	0	1	0	6	1	7	0	41	0	13	0	6	0	12	35	89	3	1	6	0	0	0	4	5
Campylobacterales sp. DTU103	DTU103	1620	21	52	18	16	30	0	15	0	0	0	27	0	16	0	8	1	2	10	0	85	1	105	161	0	0	0	3	0	4	0	6	0	5	0	0	0	10	14	44	0	0	8	0	0	0	0	0
Proteobacteria sp. DTU123	DTU123	2271	28	49	24	15	29	1	20	0	0	0	10	0	19	0	4	4	0	6	0	96	0	118	181	0	0	0	5	1	13	0	10	0	6	0	0	0	12	31	80	0	0	3	0	0	0	2	1
Proteobacteria sp. DTU168	DTU168	715	1	0	1	13	25	0	1	0	2	0	0	0	7	0	7	0	0	2	0	15	2	25	33	0	0	0	0	0	0	0	0	0	0	0	0	1	8	1	15	0	0	0	0	0	0	0	0
Proteobacteria sp. DTU169	DTU169	879	2	5	0	12	26	0	0	0	1	0	0	0	6	0	8	1	0	2	0	11	2	16	24	0	0	0	0	0	1	0	2	1	1	0	0	0	7	3	14	0	0	1	0	0	0	0	0
Proteobacteria sp. DTU248	DTU248	1910	23	90	19	12	29	2	19	0	2	0	0	0	19	0	9	21	8	10	0	91	1	127	187	0	1	0	4	1	7	0	24	0	13	0	3	0	13	24	78	3	1	6	0	0	0	1	3
Gammaproteobacteria sp. DTU249	DTU249	2766	29	71	24	13	29	6	32	0	3	0	23	0	23	0	12	29	16	17	0	107	2	167	246	0	0	0	7	0	15	0	36	0	8	0	8	0	12	31	97	3	0	17	0	0	0	3	2
Gammaproteobacteria sp. DTU250	DTU250	2544	29	77	28	9	23	4	30	0	2	0	24	0	22	0	11	20	15	13	0	115	1	155	230	0	0	0	8	0	15	1	25	0	6	0	7	0	10	28	87	4	0	15	0	0	0	1	1
Proteobacteria sp. DTU251	DTU251	2390	15	93	19	23	33	1	19	0	4	0	0	0	15	0	17	18	12	11	0	82	1	137	193	0	1	0	6	3	14	0	26	0	5	0	4	0	19	33	97	0	1	6	0	0	0	2	3
Gammaproteobacteria sp. DTU252	DTU252	1970	22	57	18	13	32	1	15	0	0	0	32	0	16	0	9	7	5	11	0	81	0	119	196	0	0	0	2	0	11	0	12	1	7	0	1	0	9	28	67	3	0	13	0	0	0	2	1
Arcobacter sp. DTU253	DTU253	170	6	0	3	1	4	0	3	0	0	0	0	0	2	0	0	0	0	3	0	21	0	27	31	0	0	0	0	0	3	0	2	0	3	0	0	0	3	3	12	0	0	3	0	0	0	0	0
Burkholderiales sp. DTU254	DTU254	1838	14	51	12	8	17	15	17	0	3	0	1	0	18	0	10	24	15	10	0	61	0	105	139	0	1	0	3	2	4	0	14	0	3	0	3	0	7	23	60	0	1	11	0	0	0	4	10
Xanthomonadaceae sp. DTU255	DTU255	2566	26	49	22	9	28	2	25	0	2	0	2	0	33	0	10	10	9	17	0	103	4	165	223	0	0	0	6	2	16	0	23	0	10	0	2	0	19	31	95	3	0	12	0	0	0	4	5
Proteobacteria sp. DTU256	DTU256	2503	14	37	20	15	31	3	22	0	4	0	0	0	23	0	17	3	8	18	0	72	2	133	178	0	0	0	7	1	13	0	15	1	2	0	2	0	10	23	74	2	0	20	0	0	0	3	3
Proteobacteria sp. DTU257	DTU257	2327	12	30	13	27	25	0	14	0	1	0	6	0	18	0	5	3	3	2	0	74	1	92	139	0	0	0	3	0	10	2	14	1	3	0	0	0	3	28	50	0	0	4	0	0	0	2	0
Gammaproteobacteria sp. DTU258	DTU258	1812	12	26	15	14	18	0	11	0	2	0	21	0	16	0	8	4	8	13	0	63	1	99	136	0	0	0	8	0	6	0	13	1	1	0	4	0	10	22	63	0	0	9	0	0	0	0	0
Proteobacteria sp. DTU259	DTU259	1376	13	75	11	14	22	2	18	0	1	0	0	0	8	0	9	7	6	4	0	67	0	90	138	0	1	0	3	0	6	0	10	0	6	0	2	0	9	18	58	0	1	1	0	0	0	0	3
Gammaproteobacteria sp. DTU260	DTU260	2197	19	36	16	10	18	1	13	0	1	0	0	0	18	0	9	32	6	10	0	95	1	131	195	0	0	0	7	0	13	0	17	0	6	0	2	0	10	28	72	0	0	7	0	0	0	3	6
Proteobacteria sp. DTU261	DTU261	2089	7	24	16	18	29	0	11	0	1	0	1	0	15	0	5	2	2	3	0	45	4	68	111	0	0	0	0	1	0	0	10	0	3	0	0	0	15	12	46	0	0	1	0	0	0	2	0
Proteobacteria sp. DTU174	DTU174	912	0	5	0	9	24	0	2	0	1	1	1	0	3	0	5	0	0	1	0	14	2	29	30	0	0	0	0	1	0	0	0	1	2	0	0	0	8	3	22	0	0	0	0	0	0	0	0
Spirochaeta sp. DTU042	DTU042	2192	20	99	12	25	27	0	20	0	3	0	3	0	10	1	9	2	2	8	0	93	8	132	171	0	0	0	2	0	5	0	9	1	5	0	0	1	18	17	78	0	0	1	0	0	0	4	0
Treponema sp. DTU121	DTU121	2098	21	47	18	19	28	0	15	0	2	0	31	0	5	0	6	0	2	6	0	86	1	93	142	0	0	0	1	0	5	0	6	0	3	0	0	0	8	24	53	0	0	1	0	0	0	3	0
Spirochaetes sp. DTU262	DTU262	1843	19	99	10	22	22	0	13	0	2	0	3	0	8	2	9	0	2	6	0	72	4	95	133	0	0	0	2	0	3	1	5	2	6	0	0	1	15	10	52	0	0	1	0	0	0	2	0
Spirochaetes sp. DTU263	DTU263	1494	21	102	12	14	26	0	19	0	1	0	11	0	6	1	8	0	1	9	0	86	3	98	142	0	0	0	1	0	2	1	5	2	4	0	0	1	13	11	46	0	0	1	0	0	0	1	0
Spirochaetes sp. DTU264	DTU264	2082	17	119	14	36	21	0	16	0	4	0	7	0	7	1	8	0	3	9	0	85	1	116	169	0	1	0	5	0	10	1	7	2	5	0	0	1	14	14	69	0	3	1	0	0	0	2	0
Spirochaetales sp. DTU265	DTU265	1895	17	114	14	22	20	1	10	0	2	0	3	0	5	1	9	1	2	2	0	79	5	101	148	0	1	0	1	0	2	1	6	1	6	0	0	1	13	13	57	0	2	1	0	0	0	2	0
Spirochaetes sp. DTU266	DTU266	1481	15	31	14	11	16	1	13	0	0	0	12	0	10	0	9	1	1	7	0	58	1	77	99	0	0	0	0	0	4	1	6	1	3	1	1	1	6	18	39	2	0	0	1	0	1	2	0
Anaerobaculum sp. DTU043	DTU043	2211	16	84	21	15	41	4	18	0	1	0	18	0	11	0	9	2	2	7	0	95	3	117	187	0	0	0	2	0	5	1	16	1	7	0	0	0	14	35	108	0	0	4	0	0	0	2	0
Synergistaceae sp. DTU044	DTU044	1341	35	48	16	16	28	2	21	0	1	0	1	0	7	0	7	0	2	2	0	90	3	93	140	0	0	0	1	0	5	0	16	1	16	0	0	0	7	22	59	0	0	5	0	0	0	0	0
Synergistaceae sp. DTU045	DTU045	1475	21	43	20	15	24	4	20	0	1	0	1	0	6	0	5	2	1	4	0	74	3	88	129	0	0	0	0	0	3	0	16	1	2	0	0	0	9	26	60	0	0	7	0	0	0	0	0
Synergistetes sp. DTU119	DTU119	2098	11	68	25	13	23	4	24	0	1	0	0	0	16	0	6	1	1	4	0	73	3	108	148	0	0	0	1	0	3	0	8	1	4	0	0	0	12	31	89	0	0	4	0	0	0	0	0
Synergistaceae sp. DTU120	DTU120	1784	20	62	21	10	30	2	20	0	0	0	1	0	10	0	8	2	3	2	0	88	3	107	159	0	0	0	2	0	5	0	13	1	7	0	0	0	13	34	88	0	0	4	0	0	0	0	0
Synergistetes sp. DTU172	DTU172	1114	25	29	16	15	24	3	17	0	1	0	0	0	9	0	8	0	3	1	0	84	4	96	133	0	0	0	2	0	6	0	9	1	7	0	0	0	13	19	50	0	0	7	0	0	0	0	0
Synergistetes sp. DTU173	DTU173	1756	18	44	15	14	23	2	21	0	3	0	24	0	11	0	7	1	3	1	0	69	3	74	119	0	0	0	2	0	4	1	9	1	2	0	0	0	11	26	63	0	0	5	0	0	0	2	0
Acholeplasmatales sp. DTU061	DTU061	1352	0	28	7	25	22	0	3	0	0	0	0	0	6	0	6	0	0	10	0	39	1	64	95	0	0	0	1	0	4	0	2	1	2	0	0	0	9	15	45	0	0	3	0	1	0	0	0
Acholeplasmatales sp. DTU067	DTU067	1337	2	23	7	14	22	0	7	0	0	0	0	0	5	0	7	2	1	0	0	37	1	66	90	0	0	0	1	0	4	0	2	1	5	0	0	0	7	14	53	0	0	3	0	0	0	0	2
Acholeplasmatales sp. DTU094	DTU094	754	0	7	0	5	22	0	0	0	0	0	0	0	8	0	3	0	0	1	0	11	1	13	17	0	0	0	0	0	0	0	0	0	0	0	0	0	8	4	15	0	0	1	0	0	0	0	0
Tenericutes sp. DTU186	DTU186	875	0	2	1	5	22	0	0	0	0	0	0	0	8	0	6	0	0	1	0	16	1	16	30	0	0	0	0	0	0	0	1	0	0	0	0	0	11	4	18	0	0	1	0	0	0	0	0
Tenericutes sp. DTU237	DTU237	771	1	0	0	8	29	0	0	0	0	0	0	0	8	0	4	0	0	0	0	12	1	13	21	0	0	0	0	0	0	0	0	0	0	0	0	0	8	6	17	0	0	2	0	0	0	0	0
Thermotogaceae sp. DTU111	DTU111	1786	20	42	12	34	29	6	19	0	0	0	26	0	8	0	5	0	2	7	0	89	1	113	172	0	0	0	1	0	5	2	11	1	6	0	0	2	11	24	63	0	0	1	1	0	0	3	0
Verrucomicrobia sp. DTU165	DTU165	1080	10	24	12	12	7	1	11	0	0	0	9	0	6	0	1	1	1	9	0	38	1	62	95	1	1	0	0	0	2	0	2	1	1	0	0	0	3	9	27	0	1	2	0	0	0	2	2
Verrucomicrobia sp. DTU166	DTU166	1848	18	20	13	31	21	1	13	0	2	0	0	0	16	0	6	0	2	9	0	83	1	109	167	0	1	0	1	1	6	0	4	2	5	0	1	0	8	19	49	0	1	5	0	0	0	0	0
Verrucomicrobia sp. DTU167	DTU167	1356	11	23	8	19	19	1	10	0	3	0	0	0	10	0	5	0	1	6	0	60	2	86	131	0	1	0	1	2	3	0	2	1	4	0	1	0	6	10	35	0	1	4	0	0	0	0	0
[truncated: 284 more columns]
