# Supplementary material for: Hydrogen-Fueled Microbial Pathways in Biogas Upgrading Systems Revealed by Genome-Centric Metagenomics
Source: Front Microbiol. 2018 May 28;9:1079. doi: 10.3389/fmicb.2018.01079 (PMC5985405; doi:10.3389/fmicb.2018.01079)
Supplement: Supplementary file 6 [file Data_Sheet_6.XLSX]

## Sheet: SEED
		RAST category -->	Amino Acids and Derivatives	Alanine, serine, and glycine	Arginine; urea cycle, polyamines	Aromatic amino acids and derivatives	Branched-chain amino acids	Glutamine, glutamate, aspartate, asparagine; ammonia assimilation	Histidine Metabolism	Lysine, threonine, methionine, and cysteine	Proline and 4-hydroxyproline	Carbohydrates	Aminosugars	Central carbohydrate metabolism	CO2 fixation	Di- and oligosaccharides	Fermentation	Glycoside hydrolases	Monosaccharides	One-carbon Metabolism	Organic acids	Polysaccharides	Sugar alcohols	Cell Division and Cell Cycle	Cell Wall and Capsule	Capsular and extracellular polysacchrides	Cell wall of Mycobacteria	Gram-Negative cell wall components	Gram-Positive cell wall components	Clustering-based subsystems	alpha-proteobacterial cluster of hypotheticals	Biosynthesis of galactoglycans and related lipopolysacharides	Carotenoid biosynthesis	Catabolism of an unknown compound	Cell Division	Chemotaxis, response regulators	Choline bitartrate degradation, putative	Chromosome Replication	CRISPRs and associated hypotheticals	Cytochrome biogenesis	DNA metabolism	DNA polymerase III epsilon cluster	D-tyrosyl-tRNA(Tyr) deacylase (EC 3.1.-.-) cluster	Fatty acid metabolic cluster	Flagella protein?	Hypothetical associated with RecF	Hypothetical in Lysine biosynthetic cluster	Hypothetical lipase related to Phosphatidate metabolism	Hypothetical protein possible functionally linked with Alanyl-tRNA synthetase
PG name	PG ID	GB ID	FL	SL	SL	SL	SL	SL	SL	SL	SL	FL	SL	SL	SL	SL	SL	SL	SL	SL	SL	SL	SL	FL	FL	SL	SL	SL	SL	FL	SL	SL	SL	SL	SL	SL	SL	SL	SL	SL	SL	SL	SL	SL	SL	SL	SL	SL	SL
Corynebacterium sp. DTU130	DTU130	Ac03	160	23	15	29	34	10	12	51	5	179	6	69	20	20	22	0	23	24	18	14	7	27	59	21	8	4	7	248	0	3	1	0	7	0	1	1	2	13	79	6	1	4	0	2	2	4	1
Actinomycetales sp. DTU131	DTU131	Ac04	134	15	13	18	37	5	13	39	6	109	3	44	14	4	19	0	16	22	9	0	8	23	46	15	7	4	8	196	0	9	0	0	7	0	1	1	0	9	48	2	0	8	0	1	3	1	1
Propionibacteriaceae sp. DTU132	DTU132	Ac05	167	24	24	29	34	13	10	56	5	194	6	82	34	26	17	2	22	27	12	10	16	29	76	39	6	9	10	268	0	13	0	0	10	0	1	1	0	13	82	5	0	4	0	1	3	5	1
Microbacteriaceae sp. DTU133	DTU133	Ac06	125	14	16	21	32	9	12	33	5	114	3	55	17	4	13	1	17	13	10	2	10	24	35	8	6	2	3	178	0	2	1	0	8	0	1	2	0	8	54	3	0	4	0	1	2	2	1
Acidobacteria sp. DTU170	DTU170	Ad01	135	20	15	26	17	13	8	53	2	120	6	47	19	15	15	0	27	15	1	6	4	39	90	22	8	28	4	262	0	9	2	0	16	0	1	1	4	5	101	4	0	6	0	1	2	4	1
Rikenellaceae sp. DTU001	DTU001	Ba01	64	15	12	7	4	9	3	23	3	76	4	38	16	6	5	1	12	10	2	2	3	22	95	36	4	35	6	179	0	17	0	0	7	0	0	0	1	5	58	3	0	2	1	1	1	1	1
Rikenellaceae sp. DTU002	DTU002	Ba02	76	11	14	4	2	9	11	25	4	143	8	27	14	26	7	1	52	9	6	14	5	19	63	15	8	17	2	159	0	5	0	0	5	0	0	0	0	4	58	2	0	4	0	1	4	3	1
Porphyromonadaceae sp. DTU003	DTU003	Ba03	79	17	14	11	8	7	3	22	6	125	11	49	18	20	8	6	19	11	8	10	7	24	74	23	7	20	3	172	0	6	1	0	8	0	0	0	0	3	56	1	1	4	0	1	1	1	0
Bacteroidetes sp. DTU157	DTU157	Ba04	95	19	7	5	14	15	9	48	2	180	11	51	13	38	6	2	56	15	3	1	14	18	90	44	4	26	7	225	0	13	1	0	6	0	1	1	1	6	82	1	0	3	0	2	5	0	1
Porphyromonadaceae sp. DTU047	DTU047	Ba05	76	8	13	16	12	9	0	22	4	123	9	39	11	19	9	3	34	14	8	6	7	22	74	25	4	20	2	155	0	6	1	0	6	0	1	1	1	4	51	2	1	1	0	0	2	1	1
Porphyromonadaceae sp. DTU048	DTU048	Ba06	117	16	15	17	24	10	4	40	5	179	13	58	19	24	22	5	36	15	7	9	10	22	89	30	6	25	3	183	0	6	0	0	8	0	3	1	0	4	60	4	2	3	0	1	2	1	0
Bacteroidales sp. DTU127	DTU127	Ba08	69	7	10	19	9	6	2	16	7	140	9	40	6	17	8	3	56	13	6	7	6	20	55	18	5	15	2	118	0	3	1	0	6	0	1	0	0	2	29	2	1	4	0	0	1	0	1
Bacteroidetes sp. DTU134	DTU134	Ba09	65	16	13	5	0	8	5	18	4	92	7	27	15	16	3	0	19	10	6	9	6	23	64	14	8	19	3	163	0	4	0	0	7	0	0	0	0	4	62	2	0	3	0	1	3	3	1
Bacteroidetes sp. DTU135	DTU135	Ba10	113	25	23	12	12	17	3	41	6	155	11	58	24	23	9	3	23	14	13	9	8	29	102	33	8	30	4	247	0	18	2	0	14	0	0	1	0	6	76	3	1	3	1	2	4	3	1
Bacteroidales sp. DTU136	DTU136	Ba11	92	13	15	15	12	9	6	26	4	160	2	31	16	30	10	1	75	10	6	7	5	25	79	26	10	26	2	189	0	9	0	0	6	0	1	1	3	7	61	3	1	5	0	1	1	0	1
Bacteroidetes sp. DTU137	DTU137	Ba12	61	13	9	6	4	8	8	17	5	141	9	38	15	26	6	3	42	9	2	15	8	23	57	18	2	21	4	156	0	10	0	0	10	0	0	0	2	2	79	2	0	0	0	1	0	0	1
Bacteroidetes sp. DTU138	DTU138	Ba13	110	9	16	19	19	15	6	30	5	127	6	32	8	18	8	5	41	18	4	3	4	22	85	33	6	27	4	174	0	14	0	0	7	0	1	1	0	8	46	5	1	3	0	0	3	1	1
Bacteroidetes sp. DTU139	DTU139	Ba14	95	6	15	15	20	8	4	35	2	155	9	40	9	25	16	3	49	18	7	5	6	19	77	31	4	26	7	153	0	13	0	0	6	0	1	0	0	3	48	4	0	2	0	1	3	1	1
Bacteroidales sp. DTU140	DTU140	Ba15	90	13	19	8	7	14	7	29	2	210	19	51	19	34	13	6	68	12	3	10	14	35	77	22	10	12	2	211	0	7	1	0	6	0	0	1	0	6	77	3	1	7	0	1	1	2	1
Bacteroidales sp. DTU141	DTU141	Ba16	86	16	15	13	12	8	3	24	5	155	15	43	16	15	13	3	46	13	9	3	15	16	74	28	7	21	2	153	0	9	0	0	5	0	1	1	0	5	61	2	0	3	0	1	1	1	1
Bacteroidetes sp. DTU142	DTU142	Ba17	114	13	16	20	23	6	5	38	2	193	13	54	16	16	7	2	47	16	7	8	35	27	92	41	5	23	3	201	0	12	0	0	6	0	1	1	0	4	65	3	1	2	2	1	3	3	1
Bacteroidetes sp. DTU143	DTU143	Ba18	58	7	7	13	3	4	3	18	4	45	5	14	6	7	3	2	7	6	4	6	6	13	50	16	2	19	1	113	0	5	0	0	6	0	0	0	1	4	41	2	1	0	0	1	1	0	1
Bacteroidetes sp. DTU144	DTU144	Ba19	133	21	26	16	8	20	8	47	3	225	17	51	16	34	12	2	83	18	8	11	17	42	77	27	9	13	4	256	0	9	0	0	8	0	0	0	0	5	108	1	0	8	0	1	2	1	3
Bacteroidales sp. DTU145	DTU145	Ba20	54	9	11	4	3	9	2	15	3	109	10	32	8	21	2	1	29	10	5	5	7	21	46	18	3	13	1	111	0	5	0	0	4	0	0	1	0	1	41	0	0	3	0	1	1	1	1
Bacteroidetes sp. DTU146	DTU146	Ba21	116	19	17	14	17	11	5	41	5	221	5	40	21	35	14	2	96	16	4	8	10	33	92	40	5	23	6	215	0	16	0	0	9	0	1	1	3	5	96	1	0	4	0	1	1	2	0
Bacteroidetes sp. DTU147	DTU147	Ba22	124	16	16	20	18	12	9	37	5	224	22	50	15	26	13	1	70	16	11	4	33	27	105	51	7	27	4	208	0	13	2	0	7	0	1	1	0	5	66	3	1	5	1	1	3	3	1
Bacteroidetes sp. DTU149	DTU149	Ba23	134	17	19	19	23	17	11	37	6	223	16	68	17	28	20	4	59	19	12	17	18	27	96	36	7	27	3	213	0	8	0	0	8	0	2	1	0	8	64	2	1	4	0	1	2	1	1
Bacteroidetes sp. DTU150	DTU150	Ba24	130	17	17	22	20	15	10	42	7	196	9	64	22	26	12	1	68	22	8	9	14	32	86	28	6	27	6	218	0	10	1	0	8	0	1	0	1	5	74	4	1	3	2	1	3	1	1
Bacteroidales sp. DTU151	DTU151	Ba25	61	11	7	4	12	5	3	26	2	59	2	23	11	3	12	0	12	9	5	1	5	23	78	26	12	20	1	158	0	8	0	0	6	0	1	0	0	6	56	4	0	10	1	1	2	1	1
Bacteroidetes sp. DTU152	DTU152	Ba26	104	13	14	19	9	19	3	37	6	177	9	44	18	28	10	1	69	17	3	2	16	15	61	19	3	25	2	154	0	8	0	0	3	0	0	1	0	3	65	1	1	1	0	1	3	0	1
Flavobacteriaceae sp. DTU153	DTU153	Ba27	91	18	9	16	18	7	4	32	2	81	6	40	18	1	9	1	8	14	5	1	3	23	77	30	7	24	3	211	0	24	1	0	9	0	0	0	2	2	74	4	2	5	2	1	2	1	1
Bacteroidetes sp. DTU154	DTU154	Ba28	54	12	14	6	3	6	2	14	3	60	9	20	11	11	3	1	15	4	4	3	3	21	47	16	1	16	3	131	0	1	0	0	9	0	0	0	1	2	41	3	0	1	0	1	2	1	1
Bacteroidetes sp. DTU155	DTU155	Ba29	28	3	4	5	1	3	0	11	1	59	9	17	4	5	1	3	17	8	4	1	7	12	36	16	3	5	1	81	0	4	0	0	0	0	0	1	0	1	29	2	0	2	0	1	0	0	1
Flavobacteriaceae sp. DTU156	DTU156	Ba30	131	30	22	22	22	17	5	36	5	158	5	61	25	11	16	6	33	20	12	5	9	35	93	31	9	28	9	308	0	21	0	0	17	0	0	0	2	12	108	5	2	5	2	1	4	3	1
Chloroflexi sp. DTU158	DTU158	Ch01	64	13	6	4	8	5	3	32	2	102	6	31	13	18	4	0	27	9	4	4	12	30	35	17	2	7	2	159	0	8	0	0	7	0	0	0	0	4	51	2	1	1	0	1	1	2	1
Chloroflexi sp. DTU159	DTU159	Ch02	55	9	11	4	10	6	3	15	4	106	4	37	13	17	10	1	23	13	5	3	8	22	36	13	2	3	3	162	0	5	1	0	8	0	0	1	1	5	52	2	0	1	0	0	1	1	2
Chloroflexi sp. DTU160	DTU160	Ch03	27	5	2	2	4	3	0	11	3	49	3	11	3	9	5	0	9	6	2	2	6	12	26	16	1	3	2	76	0	1	0	0	5	0	0	1	0	0	20	1	1	1	0	1	0	0	0
Chloroflexi sp. DTU161	DTU161	Ch04	47	9	6	2	6	6	1	24	0	81	6	23	11	13	6	0	23	8	5	4	8	26	43	23	3	8	3	163	0	9	0	0	7	0	0	2	0	2	46	1	0	2	0	1	0	3	1
Chloroflexi sp. DTU162	DTU162	Ch05	61	13	14	4	7	3	1	22	1	84	9	32	15	15	2	0	13	9	5	5	3	25	49	23	5	7	5	186	0	21	1	0	5	0	0	1	0	4	62	2	0	2	0	1	1	1	1
Chloroflexi sp. DTU163	DTU163	Ch06	72	13	12	6	9	7	5	26	4	103	13	37	12	16	9	0	22	8	7	2	11	26	76	34	4	32	4	245	0	18	1	0	4	0	0	1	3	1	87	3	0	2	0	2	2	3	1
Methanoculleus sp. DTU006	DTU006	Eu01	93	7	14	21	17	10	7	23	1	112	1	47	11	10	6	2	5	48	3	7	2	15	19	14	1	8	1	93	0	5	1	0	6	1	1	0	1	7	55	1	0	1	0	0	2	4	1
Methanoculleus sp. DTU007	DTU007	Eu02	102	11	10	17	23	12	9	26	2	119	2	51	12	7	4	0	8	55	4	4	1	17	21	12	0	6	2	95	0	4	1	0	8	1	1	0	2	5	54	0	0	1	0	0	2	4	1
Euryarchaeota sp. DTU008	DTU008	Eu03	122	13	15	17	28	8	7	37	3	102	4	50	18	6	2	1	6	26	1	0	4	17	28	21	1	6	2	107	0	15	0	0	6	0	3	0	0	6	39	2	0	2	0	0	3	2	0
Methanothermobacter sp. DTU051	DTU051	Eu05	63	4	4	17	15	6	7	12	0	52	1	21	5	2	4	0	4	25	1	0	1	12	20	12	0	5	5	54	0	4	0	0	4	0	1	0	0	0	30	0	0	1	0	0	2	2	1
Methanosarcina sp. DTU271	DTU271	Eu06	84	8	9	27	17	9	4	11	2	95	2	28	11	5	5	3	6	46	3	1	1	14	25	16	0	8	2	82	0	16	0	0	5	2	1	0	0	7	50	0	0	0	0	0	0	1	1
Fibrobacteres sp. DTU171	DTU171	Fb01	79	10	18	14	7	5	8	18	4	86	1	29	8	13	2	0	32	8	1	4	5	29	80	39	1	22	6	184	0	20	0	0	10	0	1	0	1	3	82	1	0	1	1	0	1	1	1
Clostridiales sp. DTU010	DTU010	Fi01	73	17	10	9	6	4	2	29	2	180	27	39	18	27	14	5	54	7	6	2	12	35	59	22	3	8	2	201	0	1	0	0	12	1	0	0	0	3	66	4	0	2	1	2	3	2	1
Clostridia sp. DTU011	DTU011	Fi02	80	16	18	2	10	8	1	32	1	104	10	27	13	8	13	2	23	10	9	6	5	32	45	14	2	4	3	190	0	3	0	0	9	0	0	0	0	3	52	1	0	1	0	2	1	1	1
Clostridiales sp. DTU012	DTU012	Fi03	106	15	18	13	10	9	8	36	3	191	15	39	20	22	9	3	82	8	5	5	13	38	69	18	7	11	2	217	0	1	0	0	13	1	2	0	0	2	70	5	0	5	1	2	2	2	1
Clostridiales sp. DTU013	DTU013	Fi04	100	13	14	22	12	8	8	36	2	150	10	37	12	15	10	7	55	7	2	6	12	37	56	18	5	8	4	213	0	2	0	0	14	1	1	0	0	2	71	2	0	2	1	2	1	3	1
Clostridia sp. DTU014	DTU014	Fi05	106	12	11	21	13	11	7	34	4	208	27	33	15	33	10	6	83	14	4	6	14	35	59	17	3	14	5	237	0	3	0	0	11	1	2	0	1	7	77	4	0	1	1	1	4	1	1
Syntrophothermus sp. DTU052	DTU052	Fi07	142	13	6	23	48	8	8	59	3	127	2	48	18	3	40	4	12	13	15	5	8	44	70	21	10	9	6	241	1	6	0	0	16	1	1	0	0	6	71	3	0	7	1	1	3	2	1
Syntrophomonas sp. DTU017	DTU017	Fi08	153	17	12	19	57	10	9	57	3	141	2	44	27	2	58	4	18	12	19	1	6	36	54	16	6	4	2	244	0	4	0	0	12	1	2	0	0	8	83	3	1	6	1	1	1	1	1
Syntrophomonas sp. DTU018	DTU018	Fi09	183	26	18	17	65	16	10	63	4	172	3	57	29	3	66	3	20	14	23	1	5	40	62	21	6	6	3	253	0	6	0	0	15	1	1	0	0	7	76	2	1	6	1	1	3	2	1
Syntrophomonas sp. DTU019	DTU019	Fi10	110	8	10	15	25	12	9	45	4	104	1	37	17	2	21	3	13	18	8	0	15	42	58	18	6	5	4	225	0	5	0	0	12	0	1	0	0	5	73	2	0	4	0	1	4	1	1
Syntrophomonadaceae sp. DTU190	DTU190	Fi100	149	18	10	14	56	10	8	60	2	138	2	40	24	2	57	4	18	14	20	1	7	37	55	15	5	6	3	243	0	5	0	0	14	1	1	0	1	6	81	3	1	6	1	1	2	2	1
Clostridia sp. DTU191	DTU191	Fi101	65	11	11	10	7	10	3	20	3	55	5	18	10	3	7	4	15	7	6	0	1	16	31	9	6	7	2	91	0	5	0	0	5	1	0	0	0	1	31	0	0	4	0	0	0	0	0
Clostridiales sp. DTU192	DTU192	Fi102	104	13	15	17	9	11	7	42	4	97	5	41	18	7	18	4	17	17	7	1	2	41	71	24	11	2	4	237	0	4	0	0	13	1	1	0	1	8	67	2	0	10	1	0	1	1	1
Firmicutes sp. DTU193	DTU193	Fi103	97	10	10	18	17	9	7	38	4	137	9	38	10	25	11	1	39	9	2	9	7	26	58	23	7	6	7	194	0	5	0	0	8	0	1	0	1	7	62	2	0	4	0	1	2	3	1
Firmicutes sp. DTU194	DTU194	Fi104	53	9	4	5	11	1	8	15	4	111	5	26	14	23	4	1	36	3	3	3	17	21	37	16	2	3	3	117	0	2	0	0	5	0	2	0	0	2	40	1	0	1	0	1	0	1	0
Firmicutes sp. DTU195	DTU195	Fi105	115	16	17	17	21	7	11	32	5	189	8	53	20	36	13	2	56	10	4	8	19	29	63	25	8	9	4	217	0	2	0	0	11	0	1	0	1	2	62	1	0	5	0	1	2	3	1
Clostridia sp. DTU196	DTU196	Fi106	117	8	14	25	15	8	8	47	4	165	9	47	12	20	10	6	71	9	3	7	8	40	82	33	8	6	6	276	0	7	0	0	12	3	1	0	2	6	91	4	1	3	1	2	1	2	1
Clostridia sp. DTU197	DTU197	Fi107	20	1	1	6	5	2	1	5	0	20	0	6	3	0	9	0	4	1	0	0	0	11	4	0	1	1	0	63	0	0	0	0	6	0	0	0	0	0	22	0	0	1	0	1	2	1	0
Clostridiales sp. DTU198	DTU198	Fi108	80	15	9	13	15	9	1	24	3	91	3	23	7	12	11	2	18	4	2	2	19	33	43	12	3	1	3	164	0	0	0	0	8	1	1	0	1	2	46	1	0	2	1	2	2	2	1
Clostridiales sp. DTU199	DTU199	Fi109	93	14	14	14	11	4	9	33	3	183	11	39	16	37	12	6	68	9	2	7	11	26	39	17	3	3	2	188	0	5	0	0	10	2	1	0	0	8	63	5	0	1	1	0	2	3	1
Clostridiales sp. DTU020	DTU020	Fi11	108	19	24	6	9	12	5	41	4	106	4	32	16	8	13	0	32	7	6	6	9	23	35	11	4	1	4	168	0	2	0	0	8	0	0	0	0	2	55	2	0	2	0	1	1	2	1
Clostridiales sp. DTU200	DTU200	Fi110	85	10	16	13	17	6	8	28	1	134	5	37	15	22	14	2	44	15	4	11	11	20	67	26	4	14	9	198	0	9	0	0	8	3	0	0	0	8	55	2	0	3	1	1	1	4	0
Firmicutes sp. DTU201	DTU201	Fi111	74	8	17	8	3	7	3	32	1	115	9	38	19	21	8	2	25	9	1	2	7	9	39	25	4	4	3	125	0	10	1	0	1	0	0	0	1	3	48	0	0	2	0	1	1	1	0
Clostridiales sp. DTU202	DTU202	Fi112	53	7	7	4	7	8	1	23	2	46	1	19	8	0	10	3	4	8	2	0	3	23	32	12	2	4	3	117	0	1	0	0	10	0	1	0	1	0	48	1	0	2	0	0	1	2	1
Clostridiales sp. DTU203	DTU203	Fi113	76	10	13	13	11	5	7	22	2	128	7	28	15	22	11	2	55	4	1	4	6	18	40	16	5	2	3	147	0	1	0	0	4	2	1	0	0	4	52	1	0	3	2	2	1	2	1
Clostridia sp. DTU204	DTU204	Fi114	89	10	15	9	20	7	7	32	1	92	5	36	8	8	15	2	24	11	7	2	3	32	43	8	6	4	2	174	0	5	0	0	11	1	1	0	2	2	74	1	0	4	1	0	1	1	1
Firmicutes sp. DTU205	DTU205	Fi115	14	4	5	0	0	1	0	6	0	61	6	16	6	19	2	1	16	4	1	7	3	12	13	8	1	2	4	95	0	1	0	0	6	0	0	0	0	4	47	0	0	1	0	1	0	2	1
Firmicutes sp. DTU206	DTU206	Fi116	94	14	11	11	15	9	8	35	3	139	5	35	13	17	12	2	55	5	3	3	17	35	46	13	9	2	2	185	0	2	0	0	14	0	1	0	0	4	61	1	0	5	0	1	0	2	1
Clostridiales sp. DTU207	DTU207	Fi117	79	12	9	11	7	9	9	25	1	105	5	24	10	16	13	2	35	5	2	2	12	16	51	27	3	12	9	132	0	9	0	0	3	1	1	0	0	2	58	1	0	2	1	0	1	0	2
Firmicutes sp. DTU208	DTU208	Fi118	120	23	27	5	15	15	4	44	2	168	8	50	16	20	12	3	63	10	4	3	11	27	58	22	7	6	6	207	0	8	1	0	9	0	1	0	1	0	64	0	1	5	0	1	1	2	1
Firmicutes sp. DTU209	DTU209	Fi119	10	2	1	0	0	1	0	8	0	34	7	12	5	3	4	5	6	3	1	0	2	14	23	13	0	4	4	77	0	2	0	0	5	0	0	0	0	0	31	0	0	0	0	1	0	0	1
Clostridia sp. DTU021	DTU021	Fi12	126	18	23	2	24	6	11	55	4	145	6	48	20	12	25	6	33	17	15	1	9	32	52	14	6	6	2	210	0	2	0	0	11	0	0	0	0	4	74	2	0	4	0	1	1	1	1
Clostridia sp. DTU210	DTU210	Fi120	46	8	3	15	4	1	5	13	1	80	9	14	5	24	1	3	31	3	2	2	4	21	37	10	0	14	4	116	0	4	0	0	12	0	1	0	1	4	33	1	0	0	1	0	0	2	3
Clostridiales sp. DTU211	DTU211	Fi121	110	12	16	23	16	7	9	40	3	176	11	42	15	19	13	7	61	8	2	4	16	40	73	30	7	10	6	229	0	2	0	0	14	2	1	0	1	3	68	2	0	5	1	2	1	3	1
Firmicutes sp. DTU212	DTU212	Fi122	39	4	6	9	6	4	2	10	1	66	3	18	9	15	3	2	19	4	2	1	6	17	22	12	0	1	2	109	0	6	0	0	8	0	0	0	1	3	42	0	0	0	0	2	3	1	1
Firmicutes sp. DTU213	DTU213	Fi123	107	22	26	4	14	16	3	40	3	106	8	40	17	7	17	1	14	11	9	5	7	24	30	6	4	1	4	165	0	2	0	0	13	0	0	1	1	1	53	1	0	2	0	1	0	3	1
Firmicutes sp. DTU214	DTU214	Fi124	66	13	12	11	8	7	0	21	6	66	1	28	13	5	11	2	10	4	3	6	1	29	47	14	5	4	2	165	0	5	0	0	8	0	0	0	4	1	79	2	0	3	0	1	1	2	1
Firmicutes sp. DTU215	DTU215	Fi125	110	12	11	22	18	12	4	41	5	188	21	35	15	37	18	9	62	9	4	5	6	33	77	34	4	6	9	229	0	6	0	0	11	2	1	0	2	6	89	3	1	2	1	0	0	3	1
Clostridiales sp. DTU216	DTU216	Fi126	89	8	10	19	16	6	2	34	3	142	10	39	19	18	14	3	33	9	4	1	23	17	78	43	5	6	7	204	0	10	0	0	8	1	1	0	1	1	55	0	0	2	1	0	3	2	0
Clostridiales sp. DTU217	DTU217	Fi127	103	11	15	12	14	11	12	32	4	120	7	47	18	15	6	7	30	14	4	6	4	38	85	35	5	7	7	265	0	10	0	0	9	2	2	0	1	3	92	3	0	2	0	1	0	4	1
Syntrophomonadaceae sp. DTU218	DTU218	Fi128	86	17	12	13	10	10	2	34	3	80	8	24	21	2	19	2	17	9	6	1	2	27	60	24	2	10	5	168	0	9	0	0	8	0	0	0	0	3	56	2	0	2	0	2	1	1	1
Firmicutes sp. DTU219	DTU219	Fi129	58	13	9	1	1	8	7	25	3	77	2	25	13	14	3	0	23	3	3	5	0	15	27	11	2	4	2	109	0	1	0	1	7	0	0	0	0	4	46	0	0	1	0	1	1	2	0
Clostridia sp. DTU022	DTU022	Fi13	105	13	11	14	27	8	6	41	3	138	8	45	16	16	24	4	20	19	16	3	8	37	53	14	4	7	2	205	0	5	0	0	11	0	1	0	1	3	74	2	0	3	1	1	1	1	1
Syntrophomonadaceae sp. DTU220	DTU220	Fi130	60	13	11	7	3	5	1	24	1	89	6	20	13	7	7	1	37	7	2	2	4	13	18	7	0	3	1	82	0	0	0	0	3	0	0	0	0	2	33	2	0	0	0	2	1	0	1
Firmicutes sp. DTU221	DTU221	Fi131	126	17	18	23	19	9	10	39	4	238	58	62	25	25	11	2	41	16	4	6	39	39	90	35	10	16	3	261	0	6	2	0	13	1	1	0	1	12	77	1	0	7	1	1	2	3	1
Firmicutes sp. DTU222	DTU222	Fi132	50	10	14	5	0	5	3	16	3	27	1	12	9	0	4	0	6	3	4	0	2	16	20	4	0	1	1	88	0	1	0	0	8	0	0	0	1	0	30	0	0	0	1	1	1	1	0
Firmicutes sp. DTU223	DTU223	Fi133	115	11	15	16	12	11	8	46	3	69	4	33	12	7	7	2	11	8	2	2	3	38	53	12	2	1	5	203	0	2	0	0	13	0	1	0	0	5	67	2	0	1	1	1	2	1	1
Firmicutes sp. DTU224	DTU224	Fi134	14	4	3	1	0	3	0	5	1	48	7	13	6	17	3	0	6	1	0	7	4	3	16	11	0	3	3	83	0	4	0	0	4	0	0	1	0	2	28	1	0	0	0	1	2	2	0
Clostridiales sp. DTU225	DTU225	Fi135	87	9	20	8	11	8	8	27	4	116	7	33	10	16	7	5	36	6	2	7	9	32	46	13	5	4	3	178	0	2	0	0	11	1	2	0	0	4	55	2	1	3	0	2	2	3	1
Firmicutes sp. DTU226	DTU226	Fi136	108	9	23	18	14	8	9	34	5	122	7	33	11	23	7	1	40	8	0	8	7	26	63	31	6	5	6	182	0	4	1	0	7	0	1	0	1	3	64	2	0	4	0	1	2	3	1
Erysipelothrix sp. DTU227	DTU227	Fi137	13	3	2	1	2	2	1	2	0	46	5	14	5	15	3	0	9	2	0	0	7	11	16	9	2	1	1	58	0	0	0	0	6	0	0	0	0	1	28	0	1	0	0	0	0	1	0
Clostridiales sp. DTU228	DTU228	Fi138	84	19	22	2	6	9	5	31	4	193	12	43	20	28	13	1	80	3	2	8	25	29	43	14	4	4	1	185	0	1	0	0	10	0	0	0	0	2	67	2	0	3	0	1	2	3	1
Clostridiales sp. DTU229	DTU229	Fi139	89	13	18	8	18	7	2	33	5	58	1	31	8	0	10	1	16	7	3	0	4	23	32	9	3	4	2	125	0	4	0	0	10	1	2	0	0	0	40	2	0	1	0	1	0	2	1
Clostridiale sp. DTU023	DTU023	Fi14	88	16	26	5	8	9	2	30	1	84	5	33	17	8	9	0	22	5	3	7	6	23	26	6	2	0	1	164	0	1	0	0	8	0	0	0	1	5	60	0	0	1	0	1	0	3	1
Clostridiales sp. DTU230	DTU230	Fi140	70	19	23	3	1	4	5	24	2	162	24	37	18	37	5	1	42	3	5	5	18	28	39	10	2	1	1	180	0	2	1	0	9	0	0	0	0	3	62	2	0	1	0	1	3	3	1
Clostridiales sp. DTU231	DTU231	Fi141	77	18	16	8	7	9	5	31	4	151	17	32	15	16	7	0	44	2	2	7	27	25	35	9	2	1	2	147	0	1	0	0	10	0	0	0	0	6	46	0	0	1	0	1	1	3	0
Syntrophomonadaceae sp. DTU232	DTU232	Fi142	101	10	15	16	20	6	7	36	3	115	7	40	11	19	19	3	17	15	7	1	6	37	70	32	6	6	8	211	0	6	0	0	11	1	1	0	1	3	88	3	0	3	1	1	3	1	1
Clostridiales sp. DTU233	DTU233	Fi143	107	15	16	13	12	11	7	39	4	179	18	48	14	22	13	4	47	9	6	1	25	23	75	42	5	6	5	177	0	2	0	0	11	1	2	0	1	6	49	3	1	4	2	2	1	1	1
Clostridiales sp. DTU234	DTU234	Fi144	94	17	14	17	12	8	7	28	3	140	3	41	17	13	8	5	47	7	6	2	13	31	54	14	6	4	5	170	0	2	0	0	11	1	2	0	0	3	49	1	0	4	1	2	1	0	1
Clostridiales sp. DTU235	DTU235	Fi145	48	10	7	7	4	3	7	12	1	86	3	16	7	18	8	2	33	2	5	4	5	9	26	15	2	4	1	74	0	1	0	0	5	0	0	0	0	3	28	0	0	1	0	1	3	2	0
Clostridia sp. DTU236	DTU236	Fi146	100	12	9	11	19	11	6	43	2	108	5	41	12	9	26	5	20	11	5	2	3	29	53	15	8	7	4	218	0	7	0	0	10	0	1	0	0	3	61	2	0	7	0	0	2	1	1
Firmicutes sp. DTU238	DTU238	Fi147	19	5	2	5	0	2	1	6	0	50	6	13	7	11	4	0	9	2	0	10	5	14	23	10	3	2	1	91	0	0	0	0	8	1	0	0	0	1	33	0	1	3	0	0	0	1	1
Clostridiales sp. DTU239	DTU239	Fi148	91	12	13	19	8	5	10	28	4	181	13	38	15	28	14	2	62	7	4	7	27	23	57	18	8	5	9	181	0	4	0	0	10	0	1	0	2	3	61	0	0	4	0	1	0	2	1
Firmicutes sp. DTU240	DTU240	Fi149	84	26	12	4	8	10	3	34	3	121	6	47	21	14	13	0	23	9	4	9	12	24	46	9	6	3	6	216	0	0	0	0	14	0	0	0	0	5	78	1	0	5	0	2	0	3	1
Clostridiales sp. DTU024	DTU024	Fi15	110	16	22	1	19	19	8	40	5	242	34	52	23	42	13	2	77	6	7	10	16	30	70	26	10	5	2	224	0	2	0	1	10	0	1	0	0	3	70	3	0	7	0	1	3	3	2
Clostridia sp. DTU241	DTU241	Fi150	87	12	8	14	6	12	10	29	4	141	8	35	16	13	14	2	52	7	3	0	17	16	54	20	7	3	2	181	0	8	0	0	6	1	0	0	0	4	58	3	0	6	0	2	4	1	1
Erysipelotrichaceae sp. DTU242	DTU242	Fi151	39	14	7	2	4	3	0	18	2	125	3	48	17	20	9	2	31	5	3	5	13	24	36	11	4	2	6	168	0	0	0	0	10	0	0	0	0	4	61	0	0	2	0	2	0	2	0
Clostridiales sp. DTU268	DTU268	Fi152	75	12	25	9	3	9	5	23	5	118	3	34	10	20	5	5	48	8	0	6	5	31	56	21	7	3	3	185	0	2	0	0	12	1	0	0	0	2	52	1	0	3	1	1	2	3	1
Clostridia sp. DTU269	DTU269	Fi153	104	18	15	21	10	7	8	27	4	261	19	52	22	33	19	1	107	13	2	10	26	29	53	14	10	12	3	178	0	3	0	0	9	1	1	0	1	6	59	1	0	8	1	1	2	1	1
Firmicutes sp. DTU270	DTU270	Fi154	69	13	9	9	4	4	4	31	3	90	4	29	21	7	13	1	24	4	3	6	7	14	22	6	2	3	1	141	0	1	0	0	9	0	0	0	1	1	56	1	0	1	0	0	0	3	1
Firmicutes sp. DTU124	DTU124	Fi78	26	5	2	5	6	2	1	7	1	54	2	14	5	13	7	1	8	1	0	2	5	7	18	9	0	8	2	53	0	4	0	0	5	0	0	0	0	0	42	0	0	0	0	1	0	0	1
Clostridia sp. DTU025	DTU025	Fi16	95	19	13	2	12	10	12	37	1	138	13	43	21	12	14	0	34	10	9	4	15	36	50	14	6	4	3	222	0	2	0	0	12	0	1	0	0	2	67	1	0	3	0	2	2	1	1
Peptococcaceae sp. DTU027	DTU027	Fi18	115	11	13	21	10	13	8	48	3	107	5	38	12	7	18	3	31	11	2	4	2	37	69	25	7	4	11	235	0	3	0	0	14	0	1	0	0	5	74	1	0	6	1	1	1	1	1
Clostridiales sp. DTU053	DTU053	Fi19	85	11	16	7	11	10	8	30	6	179	5	40	17	40	11	4	61	8	3	5	24	35	63	26	3	5	5	200	0	3	0	0	10	0	2	0	1	5	68	2	0	1	0	2	3	3	1
Clostridiaceae sp. DTU054	DTU054	Fi20	113	12	17	29	15	7	8	38	3	165	11	37	14	18	14	6	59	8	2	3	16	39	66	26	7	8	4	222	0	3	0	0	14	2	1	0	1	2	64	1	0	5	1	1	0	3	1
Halothermothrix sp. DTU029	DTU029	Fi21	103	13	15	24	11	5	7	32	3	149	12	39	14	19	11	4	64	11	5	3	8	38	57	16	3	15	3	201	0	1	0	0	13	2	2	0	0	4	66	2	0	1	1	2	2	3	1
Clostridia sp. DTU030	DTU030	Fi22	98	10	16	11	20	10	8	31	3	116	2	54	15	0	24	4	21	16	11	0	21	35	47	10	7	2	2	217	0	1	0	0	13	1	1	0	1	3	69	1	0	6	1	2	2	2	0
Clostridiales sp. DTU032	DTU032	Fi24	100	18	24	7	8	14	4	30	5	136	12	39	20	11	14	0	46	7	5	8	13	27	49	18	8	4	3	177	0	2	0	0	8	0	0	0	1	2	63	1	0	6	0	1	1	3	1
Clostridiales sp. DTU033	DTU033	Fi25	99	11	18	15	13	6	10	34	4	106	5	34	12	9	14	3	26	8	1	1	20	30	55	22	6	6	2	190	0	4	0	0	11	1	1	0	0	2	62	1	0	3	1	2	1	2	1
Clostridiales sp. DTU055	DTU055	Fi28	100	8	11	22	16	8	6	36	3	145	12	35	10	21	8	5	54	8	3	4	9	28	62	17	4	11	4	211	0	9	0	0	9	1	1	0	0	8	71	4	0	2	1	2	4	2	1
Clostridiaceae sp. DTU059	DTU059	Fi31	123	16	19	24	19	9	7	34	4	157	10	50	22	21	11	4	57	10	6	8	5	38	47	18	5	5	4	218	0	4	0	0	12	1	1	0	0	5	75	2	0	2	1	2	1	3	1
Clostridiales sp. DTU060	DTU060	Fi32	91	16	13	8	9	4	8	34	6	140	7	40	17	28	11	4	46	9	3	8	9	28	39	14	5	4	5	184	0	1	0	0	11	1	1	0	1	3	65	1	0	2	1	2	2	3	1
Clostridia sp. DTU062	DTU062	Fi33	88	13	7	11	13	7	7	34	3	107	7	27	13	13	10	3	39	9	5	1	4	26	45	13	3	8	0	184	0	6	0	0	10	1	2	0	1	4	50	3	0	1	1	2	1	2	2
Tepidanaerobacter sp. DTU063	DTU063	Fi34	128	21	17	17	21	8	7	42	5	179	9	62	24	2	18	3	53	17	8	1	37	42	65	25	4	7	3	251	0	8	0	0	14	1	1	0	1	5	78	2	0	2	1	2	3	1	1
Clostridia sp. DTU065	DTU065	Fi36	99	17	16	12	13	5	8	37	3	143	20	38	18	17	11	6	21	8	4	8	23	30	74	30	4	13	3	226	0	4	0	0	10	0	1	0	1	2	84	2	0	1	1	2	2	3	1
Clostridiales sp. DTU066	DTU066	Fi37	121	24	19	9	17	13	13	36	2	88	3	35	18	0	18	4	17	10	7	0	6	36	50	17	3	5	5	228	0	1	0	0	16	1	0	0	0	2	66	2	0	1	1	2	3	3	1
Clostridiales sp. DTU069	DTU069	Fi39	119	18	17	18	17	8	8	44	3	209	14	45	18	43	15	4	80	11	6	11	8	37	68	24	5	6	6	229	0	4	0	0	12	1	1	0	0	5	75	3	1	3	2	1	2	4	1
Clostridiales sp. DTU070	DTU070	Fi40	143	18	21	23	14	14	10	54	5	262	15	60	23	50	13	8	105	11	5	8	8	36	75	30	7	8	7	238	0	5	0	0	13	1	1	0	1	8	87	2	1	4	2	1	4	3	1
Clostridiales sp. DTU074	DTU074	Fi43	124	21	17	19	13	10	9	42	5	236	16	53	21	32	19	5	88	10	4	1	35	41	74	27	8	8	5	229	0	1	0	0	10	1	3	0	0	4	70	3	0	6	1	2	3	4	1
Clostridiales sp. DTU075	DTU075	Fi44	104	18	15	17	14	7	6	32	2	178	17	46	23	23	8	2	68	8	6	6	14	39	56	14	7	2	4	212	0	1	0	0	10	2	1	0	0	5	70	4	0	4	1	2	2	3	1
Clostridia sp. DTU077	DTU077	Fi46	72	9	13	0	7	4	8	32	4	82	2	32	12	8	12	1	14	10	5	2	4	23	28	7	6	3	2	124	0	4	0	0	7	0	0	0	0	3	39	2	0	4	0	1	0	0	1
Clostridiales sp. DTU078	DTU078	Fi47	102	12	16	17	12	10	9	34	5	159	6	39	12	17	15	7	59	7	4	0	28	27	66	28	10	4	5	192	0	4	0	0	12	0	2	0	0	3	62	2	0	5	1	1	2	2	1
Clostridiaceae sp. DTU079	DTU079	Fi48	131	11	16	31	12	15	10	50	5	129	7	37	11	19	14	4	40	9	2	5	7	43	73	20	5	7	5	266	0	11	0	0	14	2	1	0	1	2	89	2	1	2	1	2	2	3	1
Clostridia sp. DTU080	DTU080	Fi49	129	16	19	26	16	6	6	44	4	254	67	50	20	29	9	0	47	6	6	14	50	37	68	29	7	6	3	228	0	5	1	0	9	1	1	0	1	11	79	1	0	4	1	1	1	3	1
Clostridiales sp. DTU081	DTU081	Fi50	71	11	24	3	5	4	4	28	2	95	3	36	16	6	10	1	26	5	3	7	14	17	29	10	3	2	3	146	0	4	0	0	7	0	0	1	1	3	61	0	0	2	0	1	0	3	0
Clostridiales sp. DTU082	DTU082	Fi51	86	20	14	8	10	16	3	30	7	220	11	57	20	48	20	4	57	9	5	9	27	29	59	23	3	6	5	217	0	0	0	0	8	2	0	0	0	9	76	1	0	2	0	2	0	3	1
Clostridiales sp. DTU083	DTU083	Fi52	114	19	16	9	19	12	8	44	5	182	10	46	14	15	19	3	72	10	6	7	15	39	53	16	5	3	3	227	0	3	0	0	13	1	2	0	1	7	69	2	1	2	0	2	3	3	1
Clostridia sp. DTU084	DTU084	Fi53	83	9	11	11	5	7	7	44	3	128	9	35	10	13	11	7	30	7	3	4	30	37	59	19	1	10	2	211	0	7	0	0	10	1	0	0	1	2	57	2	0	1	1	2	3	1	2
Clostridiales sp. DTU087	DTU087	Fi55	89	16	8	15	8	4	7	43	3	211	38	52	23	21	13	1	62	9	5	1	26	33	65	22	4	12	2	225	0	6	0	0	12	1	0	0	0	2	62	2	0	2	1	2	2	3	0
Clostridiales sp. DTU089	DTU089	Fi57	96	17	13	12	15	7	9	31	5	201	18	42	18	46	5	2	69	6	4	5	21	39	61	19	4	5	5	213	0	3	0	0	11	0	2	0	0	12	77	2	0	3	0	2	2	3	1
Clostridiales sp. DTU090	DTU090	Fi58	83	13	21	4	9	8	3	35	2	96	5	32	13	11	15	1	25	5	4	4	8	18	38	12	6	5	3	155	0	2	0	0	6	0	0	0	1	1	54	1	0	4	0	1	0	2	1
Erysipelothrix sp. DTU091	DTU091	Fi59	37	12	6	0	3	6	0	14	0	96	3	39	18	22	8	0	18	6	2	1	9	26	26	7	1	0	5	162	0	0	0	0	9	0	0	0	0	7	63	1	0	1	0	2	0	2	1
Clostridiales sp. DTU092	DTU092	Fi60	105	17	16	17	11	9	7	34	5	219	13	47	20	40	15	7	72	8	4	4	24	40	61	21	10	5	4	222	0	1	0	0	9	1	1	1	0	4	53	3	0	7	1	2	3	2	1
Clostridiales sp. DTU093	DTU093	Fi61	124	17	16	16	24	9	8	46	3	136	1	65	29	5	33	3	19	15	6	4	8	39	69	17	11	8	2	272	0	1	0	0	13	1	1	0	0	5	78	2	0	9	1	2	2	1	2
Clostridia sp. DTU095	DTU095	Fi62	132	13	23	10	27	19	9	56	4	127	3	55	14	7	26	1	17	17	7	4	5	38	62	19	6	8	4	260	0	7	0	0	16	1	1	0	0	1	87	2	0	3	1	1	3	1	1
Eubacteriaceae sp. DTU096	DTU096	Fi63	54	4	19	9	3	7	3	14	2	21	0	11	6	0	5	0	2	2	1	0	2	3	15	7	1	4	3	70	0	1	0	0	5	0	1	0	0	6	25	2	0	0	0	0	0	1	0
Clostridia sp. DTU097	DTU097	Fi64	100	17	33	7	7	12	3	31	2	66	5	22	15	5	8	1	16	10	7	3	1	21	50	14	4	4	3	156	0	3	0	0	9	1	0	0	1	2	55	1	0	3	0	1	2	1	0
Pelotomaculum sp. DTU098	DTU098	Fi65	124	9	12	16	20	22	12	48	3	127	5	55	17	7	19	2	17	30	9	7	1	35	70	23	5	6	10	253	0	6	0	0	11	0	1	0	2	4	79	2	0	3	0	1	3	2	1
Clostridiales sp. DTU099	DTU099	Fi66	125	18	10	29	21	13	9	26	7	169	18	52	16	23	7	2	46	19	5	8	13	27	70	31	9	9	2	217	0	4	2	0	10	1	1	0	1	4	55	2	1	8	0	1	3	3	2
Clostridiales sp. DTU100	DTU100	Fi67	116	19	20	15	11	16	8	36	5	210	18	51	13	23	12	3	63	16	5	8	35	35	78	31	9	9	5	233	0	3	0	0	11	0	2	0	0	7	76	1	1	6	0	3	3	2	1
Clostridiales sp. DTU101	DTU101	Fi68	116	27	13	18	22	10	10	26	3	200	20	50	19	24	18	2	53	13	3	5	28	22	55	26	8	6	2	171	0	4	0	0	7	0	1	0	1	4	45	2	0	7	0	0	1	2	1
Clostridiales sp. DTU071	DTU071	Fi69	69	15	19	2	11	5	1	32	0	140	20	22	8	23	16	2	45	3	5	7	8	10	33	18	4	6	1	112	0	0	0	0	7	0	0	0	0	0	41	0	0	2	0	1	4	2	0
Clostridiales sp. DTU113	DTU113	Fi70	40	8	8	1	1	6	2	12	2	43	0	17	11	6	4	2	5	2	1	1	7	10	16	5	0	2	2	118	0	0	0	0	6	0	0	0	0	4	31	1	1	0	0	1	0	3	0
Firmicutes sp. DTU114	DTU114	Fi71	72	12	8	5	8	3	5	32	4	165	12	46	17	30	7	6	44	8	3	3	15	20	59	18	8	24	3	159	0	21	0	0	10	0	1	0	1	2	50	6	0	5	1	0	2	0	1
Firmicutes sp. DTU115	DTU115	Fi72	131	26	16	15	18	12	10	46	5	235	16	63	24	33	25	1	77	10	3	7	31	27	58	24	16	5	2	216	0	2	1	0	10	0	1	0	1	4	61	2	0	14	0	1	2	2	1
Clostridiales sp. DTU117	DTU117	Fi73	35	9	4	1	6	3	0	13	2	47	3	17	4	2	0	0	15	4	2	0	6	9	16	7	5	1	0	79	0	3	0	0	7	0	0	0	0	5	28	0	0	2	0	0	1	0	0
Erysipelotrichaceae sp. DTU187	DTU187	Fi74	37	13	6	0	4	4	0	17	1	77	4	26	13	5	8	1	14	4	2	3	12	21	27	9	0	3	3	115	0	0	0	0	7	0	0	0	0	1	41	0	0	0	0	3	0	2	1
Firmicutes sp. DTU116	DTU116	Fi75	108	19	13	18	16	5	8	35	4	194	13	51	14	25	16	1	63	8	4	9	29	24	48	20	8	5	3	180	0	2	1	0	7	0	1	0	1	1	64	2	0	7	0	1	1	3	1
Firmicutes sp. DTU118	DTU118	Fi76	51	10	8	3	9	4	6	17	0	86	3	43	22	8	10	2	20	5	4	2	7	7	24	3	7	3	2	83	0	2	0	0	2	0	0	0	0	0	28	0	0	6	0	0	0	2	0
Clostridia sp. DTU122	DTU122	Fi77	120	10	18	19	3	7	10	52	4	79	7	34	16	3	8	3	14	15	5	3	4	37	48	20	3	11	6	205	0	5	0	0	7	0	0	0	2	4	64	0	0	1	0	1	3	1	1
Clostridia sp. DTU068	DTU068	Fi38	128	9	21	17	10	7	13	51	6	93	5	35	11	4	14	6	13	13	5	3	14	51	73	24	5	9	6	252	0	5	0	0	16	1	1	0	0	10	67	3	0	3	1	1	3	1	1
Syntrophomonadaceae sp. DTU125	DTU125	Fi79	91	25	11	11	7	5	7	33	3	224	39	47	32	20	18	0	68	7	4	4	22	51	82	27	4	19	2	278	0	8	0	0	16	1	0	0	1	6	62	3	0	2	1	2	1	3	1
Clostridiales sp. DTU126	DTU126	Fi80	82	14	16	6	8	9	3	27	4	87	4	32	14	7	12	1	22	3	3	7	8	26	39	10	4	2	5	146	0	1	0	0	6	0	0	0	1	0	53	2	0	1	0	0	1	3	1
Clostridiales sp. DTU128	DTU128	Fi81	84	12	14	6	12	8	8	31	6	181	6	40	17	41	11	4	60	8	3	6	25	35	62	25	3	5	5	198	0	4	0	0	10	0	2	0	1	5	63	2	0	1	0	2	3	3	1
Firmicutes sp. DTU148	DTU148	Fi82	96	14	17	18	15	8	6	26	5	109	5	33	12	20	12	1	16	18	4	8	3	19	73	47	1	18	6	149	0	15	0	0	7	0	0	2	6	6	72	0	0	1	0	0	1	1	2
Firmicutes sp. DTU243	DTU243	Fi83	85	11	10	12	10	9	11	31	0	135	25	19	8	17	8	0	36	11	5	3	27	29	62	30	4	5	3	146	0	6	0	0	5	0	1	0	0	1	45	0	0	2	0	2	1	2	0
Clostridiales sp. DTU244	DTU244	Fi84	87	13	13	13	14	4	8	29	4	163	8	39	15	30	9	4	49	8	3	5	30	30	61	29	3	4	8	192	0	1	0	0	11	1	2	0	1	3	65	2	0	2	0	2	1	2	1
Firmicutes sp. DTU245	DTU245	Fi85	132	19	16	23	18	9	7	45	4	309	19	66	25	44	25	3	91	27	7	5	52	39	108	50	11	22	9	313	0	19	0	0	11	0	1	0	1	4	74	2	0	7	0	1	6	2	1
Firmicutes sp. DTU246	DTU246	Fi86	116	19	29	11	7	10	11	38	2	122	3	37	18	22	12	5	26	8	5	12	10	30	47	23	4	5	7	227	0	6	0	0	12	1	0	0	1	6	83	0	0	1	0	1	0	3	1
Clostridiales sp. DTU175	DTU175	Fi87	79	18	7	9	6	8	3	36	2	244	42	43	19	37	13	3	71	9	0	8	24	35	62	22	6	13	2	208	0	4	0	0	12	0	0	0	0	2	68	1	0	3	0	2	3	2	2
Firmicutes sp. DTU176	DTU176	Fi88	94	17	27	2	7	10	5	31	4	83	5	34	19	5	10	3	16	8	7	2	2	27	45	12	3	2	2	170	0	6	0	0	8	0	0	0	1	1	60	0	0	1	1	1	2	1	1
Clostridiales sp. DTU177	DTU177	Fi89	88	10	13	10	14	9	8	32	4	108	6	34	6	5	19	1	39	7	3	1	15	32	45	11	5	3	3	175	0	2	0	0	10	1	1	0	0	3	49	3	0	3	1	2	2	3	1
Clostridiales sp. DTU178	DTU178	Fi90	70	11	6	9	7	9	10	24	2	130	8	31	7	15	8	1	40	3	5	9	24	22	46	16	6	4	2	150	0	2	0	0	10	0	2	0	0	6	43	0	0	3	0	2	1	3	1
Clostridiales sp. DTU179	DTU179	Fi91	70	13	20	2	4	6	5	28	4	159	22	34	13	23	7	2	57	4	2	6	15	26	34	13	5	2	0	178	0	2	0	0	8	0	0	0	0	4	58	2	0	3	0	1	3	3	1
Firmicutes sp. DTU180	DTU180	Fi92	37	10	7	1	4	4	1	16	1	109	8	37	16	26	12	2	19	1	2	3	14	25	42	15	2	3	7	158	0	0	1	0	10	0	0	0	0	8	55	1	0	1	0	2	1	1	1
Firmicutes sp. DTU181	DTU181	Fi93	19	3	4	3	0	1	0	8	1	39	3	12	8	4	0	2	19	2	1	0	2	6	24	10	4	4	2	65	0	1	0	0	5	0	0	0	0	1	22	1	0	2	0	1	1	1	0
Firmicutes sp. DTU182	DTU182	Fi94	29	7	6	1	2	4	0	11	3	80	4	26	11	7	9	2	25	2	3	3	11	10	26	9	4	1	2	108	0	0	0	0	5	0	0	1	0	5	31	1	0	3	0	2	0	1	0
Clostridia sp. DTU183	DTU183	Fi95	92	12	10	12	24	5	1	37	3	128	7	43	15	14	19	4	25	18	13	3	8	35	46	12	4	6	2	186	0	4	0	0	11	0	1	0	1	2	65	2	0	3	1	1	1	1	1
Firmicutes sp. DTU184	DTU184	Fi96	70	17	4	11	5	7	2	28	1	121	6	27	8	22	15	5	23	9	2	2	24	19	51	30	6	11	2	144	0	13	3	0	10	0	0	0	1	4	37	1	1	3	0	1	2	0	1
Clostridiales sp. DTU185	DTU185	Fi97	38	7	4	6	3	3	3	15	1	90	2	22	8	11	7	3	23	5	0	2	16	7	20	11	2	4	2	92	0	2	0	0	7	0	0	0	0	0	34	1	0	2	0	0	1	1	0
Clostridiales sp. DTU188	DTU188	Fi98	156	30	33	7	25	13	13	59	5	185	6	55	26	17	37	5	41	15	16	14	11	36	84	31	6	8	9	288	0	7	0	0	13	0	0	0	2	6	107	3	0	3	0	2	1	3	2
Firmicutes sp. DTU189	DTU189	Fi99	118	11	21	14	21	9	8	36	5	72	0	30	17	2	11	1	9	13	10	0	5	22	40	10	4	7	2	162	0	1	0	0	8	0	1	0	0	3	57	1	0	2	0	1	1	0	2
Lentisphaerae sp. DTU164	DTU164	Le01	113	17	18	23	15	7	7	30	4	196	15	46	16	31	16	1	60	14	3	6	20	27	94	41	12	28	4	211	3	19	0	0	7	0	1	0	1	0	70	3	0	8	0	0	3	2	1
Planctomycetia sp. DTU247	DTU247	Pl01	154	20	16	27	15	18	10	58	5	327	13	68	28	33	20	3	74	20	11	7	99	31	132	59	23	34	5	302	0	22	4	0	9	0	1	0	2	13	78	3	0	13	1	0	2	4	2
Gammaproteobacteria sp. DTU037	DTU037	Pr01	184	17	22	19	41	14	11	74	3	124	1	60	18	1	22	0	7	21	25	0	7	35	123	21	15	50	2	297	1	2	0	0	7	0	1	2	1	8	95	7	0	13	0	1	6	2	0
Proteobacteria sp. DTU267	DTU267	Pr03	14	3	3	1	3	1	0	5	0	29	0	18	13	2	1	1	6	3	2	1	1	8	17	7	0	1	0	71	0	5	0	0	5	0	0	0	0	0	23	0	0	0	0	2	0	0	0
Gammaproteobacteria sp. DTU040	DTU040	Pr04	124	12	18	16	13	10	9	50	4	94	3	55	17	4	9	0	9	17	9	5	7	34	98	15	5	46	2	248	0	1	0	0	9	0	1	1	1	6	93	9	0	1	2	1	4	2	1
Alcaligenaceae sp. DTU041	DTU041	Pr05	200	19	32	28	46	14	11	66	6	164	1	77	23	4	33	2	12	23	25	0	16	34	112	29	12	46	4	312	0	1	2	0	8	0	1	0	1	9	90	7	1	14	2	0	4	4	1
Campylobacterales sp. DTU103	DTU103	Pr07	98	11	20	18	9	10	6	27	5	53	1	35	11	0	3	1	5	11	8	0	3	25	70	17	7	29	2	161	0	3	0	0	8	4	1	0	1	1	45	4	0	4	1	0	1	2	1
Proteobacteria sp. DTU123	DTU123	Pr12	86	9	10	13	14	12	6	30	2	105	4	53	13	16	11	0	9	13	5	11	4	23	61	15	4	20	0	189	0	11	0	0	6	0	1	0	0	6	49	3	0	2	2	1	2	2	0
Proteobacteria sp. DTU168	DTU168	Pr13	6	2	1	0	1	0	0	1	1	18	0	10	5	2	1	1	4	1	0	0	0	12	18	7	0	3	3	57	0	10	0	0	4	0	0	0	0	3	25	0	0	0	0	0	0	0	1
Proteobacteria sp. DTU169	DTU169	Pr14	11	5	1	0	3	0	0	8	0	30	4	13	7	4	5	2	5	1	2	1	1	18	30	10	2	3	4	93	0	5	0	0	8	0	0	0	0	0	38	2	0	1	0	0	0	1	1
Proteobacteria sp. DTU248	DTU248	Pr15	141	16	20	15	29	10	10	47	6	108	0	57	17	2	16	0	12	16	16	0	4	31	87	15	9	38	3	237	0	0	1	0	7	0	1	0	0	7	78	7	1	5	0	0	3	2	1
Gammaproteobacteria sp. DTU249	DTU249	Pr16	153	16	26	16	33	14	8	47	4	108	2	54	17	2	16	0	11	17	14	0	7	33	91	10	12	39	0	288	1	7	0	0	8	2	1	0	0	8	74	7	1	9	2	1	4	2	1
Gammaproteobacteria sp. DTU250	DTU250	Pr17	158	16	28	16	28	16	11	51	5	95	0	56	13	3	14	0	8	13	12	1	4	33	93	14	8	42	2	280	0	7	0	0	8	2	1	0	0	6	80	7	2	6	2	1	4	2	1
Proteobacteria sp. DTU251	DTU251	Pr18	126	16	22	11	23	8	6	49	4	122	2	58	20	12	16	0	18	22	8	1	8	34	97	27	9	40	8	286	0	7	1	0	12	0	0	0	1	8	78	7	0	5	0	0	3	2	1
Gammaproteobacteria sp. DTU252	DTU252	Pr19	120	16	14	15	19	12	7	43	4	90	2	49	13	4	10	0	8	14	14	5	6	36	83	9	4	41	0	231	1	1	0	0	7	0	2	0	0	4	74	9	0	2	2	1	4	2	1
Arcobacter sp. DTU253	DTU253	Pr20	13	2	3	1	4	0	0	3	0	11	0	9	3	0	2	0	0	2	0	0	0	3	5	0	1	2	0	17	0	0	0	0	0	0	0	0	0	0	3	0	0	0	0	0	1	0	0
Burkholderiales sp. DTU254	DTU254	Pr21	65	8	5	12	18	5	4	18	1	70	1	27	7	1	13	0	9	7	13	0	4	8	39	6	2	15	0	115	0	5	1	0	2	0	0	0	0	0	35	2	0	2	0	0	4	0	0
Xanthomonadaceae sp. DTU255	DTU255	Pr22	154	15	19	24	31	13	12	51	7	109	1	57	19	2	17	0	10	14	11	1	11	29	81	10	7	35	2	243	0	9	0	0	7	0	1	0	0	8	64	7	0	3	1	1	3	3	1
Proteobacteria sp. DTU256	DTU256	Pr23	122	16	21	23	17	9	6	39	4	102	2	53	18	9	9	1	8	13	4	0	6	38	103	22	7	43	6	247	0	11	0	0	6	1	0	0	0	6	85	6	1	3	0	2	2	0	1
Proteobacteria sp. DTU257	DTU257	Pr24	105	11	13	23	17	9	7	37	4	88	13	29	7	9	9	2	18	7	5	3	5	26	61	23	2	20	4	208	1	13	0	0	9	1	1	0	1	2	61	2	0	2	4	1	3	2	0
Gammaproteobacteria sp. DTU258	DTU258	Pr25	53	7	8	8	9	9	1	12	3	48	0	22	7	5	9	0	2	7	4	0	4	19	45	9	8	19	4	116	1	0	0	0	2	0	0	0	0	2	39	2	0	4	1	0	0	1	1
Proteobacteria sp. DTU259	DTU259	Pr26	100	10	17	15	17	5	5	33	5	74	0	39	12	3	9	1	8	13	7	0	4	22	67	20	5	29	4	161	0	1	1	0	2	0	1	0	1	8	50	5	1	3	0	0	3	1	0
Gammaproteobacteria sp. DTU260	DTU260	Pr27	132	18	18	21	21	11	8	48	5	95	0	49	22	2	16	0	11	14	9	0	6	31	82	14	10	26	2	214	1	4	0	0	7	0	1	1	0	6	76	1	1	6	0	1	3	2	1
Proteobacteria sp. DTU261	DTU261	Pr28	86	9	21	13	8	12	3	28	5	103	3	33	19	19	8	1	12	9	0	6	14	23	58	16	1	18	2	192	2	7	0	0	6	0	0	0	1	7	64	1	0	2	0	1	3	1	1
Proteobacteria sp. DTU174	DTU174	Pr29	12	6	0	0	0	0	0	6	0	38	0	18	10	7	2	0	9	4	3	2	1	15	31	13	0	5	5	87	0	8	0	0	8	0	0	0	0	1	53	1	0	0	0	1	0	0	1
Spirochaeta sp. DTU042	DTU042	Sp01	185	17	22	19	41	14	11	75	3	125	1	60	18	1	22	0	7	21	25	0	8	35	123	21	15	50	2	297	1	2	0	0	7	0	1	2	1	8	95	7	0	13	0	1	6	2	0
Treponema sp. DTU121	DTU121	Sp03	108	18	17	8	13	11	9	40	5	85	2	38	21	5	13	0	18	10	10	6	1	30	46	9	5	14	4	178	0	1	0	0	9	1	0	1	0	7	44	1	0	3	0	1	1	2	1
Spirochaetes sp. DTU262	DTU262	Sp04	94	18	16	7	12	10	3	34	5	195	19	41	25	29	11	0	68	7	4	6	16	22	39	14	5	8	1	166	0	2	0	0	7	0	1	0	0	3	60	2	0	4	0	1	3	3	1
Spirochaetes sp. DTU263	DTU263	Sp05	94	13	18	10	10	9	8	30	4	172	8	39	22	16	8	0	81	8	3	5	16	21	31	8	6	7	0	162	0	1	0	0	8	0	1	0	0	0	59	2	0	5	0	1	2	2	1
Spirochaetes sp. DTU264	DTU264	Sp06	116	19	24	6	16	13	10	36	4	264	34	60	24	27	13	0	106	13	5	6	21	27	71	35	11	12	0	197	0	1	1	0	10	1	1	0	1	3	68	2	0	8	0	1	2	1	1
Spirochaetales sp. DTU265	DTU265	Sp07	95	11	16	7	14	8	9	39	3	200	19	43	18	32	14	0	75	3	1	7	23	19	42	15	6	7	0	171	0	1	1	0	6	0	1	0	0	1	52	2	0	4	0	0	2	2	1
Spirochaetes sp. DTU266	DTU266	Sp08	47	7	9	3	7	5	4	16	1	63	4	20	5	8	8	2	17	4	0	4	4	9	27	9	1	11	2	96	0	4	0	0	2	0	0	0	0	3	32	2	0	0	1	1	2	1	1
Anaerobaculum sp. DTU043	DTU043	Sy01	81	13	21	3	6	6	7	29	1	85	1	49	20	3	11	0	13	13	6	4	3	25	39	6	5	11	2	171	0	1	0	0	8	1	0	0	0	5	44	2	0	2	1	1	1	2	1
Synergistaceae sp. DTU044	DTU044	Sy02	108	18	17	8	13	11	9	40	5	85	2	38	21	5	13	0	18	10	10	6	1	30	47	9	5	15	4	176	0	1	0	0	9	1	0	1	0	7	44	1	0	3	0	1	1	2	1
Synergistaceae sp. DTU045	DTU045	Sy03	127	16	25	10	25	13	12	36	3	92	1	47	18	5	16	1	13	8	9	6	2	28	42	9	4	16	5	164	0	0	0	0	5	0	2	1	0	2	48	1	0	1	0	1	1	2	1
Synergistetes sp. DTU119	DTU119	Sy07	130	20	28	12	12	18	9	37	2	123	0	63	26	6	15	0	25	14	13	4	6	26	41	9	5	10	3	219	0	1	0	0	8	0	0	1	0	2	45	1	0	3	0	1	2	2	1
Synergistaceae sp. DTU120	DTU120	Sy08	137	25	19	5	15	20	12	52	4	109	1	63	21	8	10	0	12	16	10	5	3	30	54	15	5	14	2	229	0	1	0	0	9	0	1	0	0	2	59	1	0	3	0	1	2	2	2
Synergistetes sp. DTU172	DTU172	Sy09	79	6	9	13	13	6	6	28	3	63	1	24	12	1	11	0	6	6	8	1	16	17	47	12	3	22	3	126	0	1	0	0	7	0	1	0	0	2	47	0	0	2	0	1	1	3	1
Synergistetes sp. DTU173	DTU173	Sy10	94	12	14	11	14	19	10	30	2	99	1	36	14	6	16	1	31	5	9	6	4	27	39	6	5	9	3	205	0	1	0	0	6	1	0	0	0	0	45	2	0	3	1	0	2	1	1
Acholeplasmatales sp. DTU061	DTU061	Te02	60	13	14	4	4	7	4	21	2	104	20	29	15	20	3	5	16	8	2	7	6	14	39	16	4	4	1	157	0	3	0	0	5	0	0	0	0	4	55	2	0	1	0	2	3	2	1
Acholeplasmatales sp. DTU067	DTU067	Te03	71	15	20	7	7	7	4	18	3	154	16	42	16	43	5	1	43	6	5	5	9	15	32	10	3	2	3	166	0	2	0	0	7	0	0	0	0	3	56	1	0	1	0	2	0	1	1
Acholeplasmatales sp. DTU094	DTU094	Te04	8	2	0	1	0	1	0	5	0	26	1	16	7	1	1	1	9	1	1	0	2	22	19	1	2	2	4	105	0	4	0	0	8	0	0	0	0	3	51	0	0	2	0	1	0	3	0
Tenericutes sp. DTU186	DTU186	Te06	16	3	4	0	0	4	1	7	0	37	8	15	9	2	3	2	6	1	0	0	4	26	23	5	0	2	6	105	0	0	0	0	12	0	0	0	0	1	52	0	0	0	0	1	0	3	0
Tenericutes sp. DTU237	DTU237	Te07	8	4	1	0	0	1	0	5	0	21	0	9	7	1	1	5	7	2	0	0	2	24	38	12	1	1	4	120	0	3	0	0	7	0	0	0	0	3	42	0	0	1	0	0	0	2	2
Thermotogaceae sp. DTU111	DTU111	Th01	102	15	16	14	18	4	11	28	4	160	20	37	15	38	6	0	40	10	6	7	12	27	40	13	4	7	2	140	0	3	0	0	9	0	1	0	0	4	40	1	0	1	0	0	2	2	1
Verrucomicrobia sp. DTU165	DTU165	Ve01	28	3	1	5	3	3	2	13	0	50	1	19	6	9	3	1	10	2	2	2	3	13	20	4	2	5	2	74	0	5	0	0	1	2	1	0	0	2	23	0	0	0	0	0	2	1	0
Verrucomicrobia sp. DTU166	DTU166	Ve02	103	14	10	22	16	8	9	32	3	178	16	39	15	16	14	2	51	10	6	4	27	28	87	44	4	31	5	186	0	14	3	0	9	0	0	0	0	8	56	0	0	2	0	1	3	3	1
Verrucomicrobia sp. DTU167	DTU167	Ve03	71	13	8	16	9	4	9	18	2	123	17	30	14	8	7	1	32	6	5	4	21	17	52	25	3	25	1	129	0	9	3	0	6	0	1	0	1	4	42	0	0	1	0	0	2	1	0
[truncated: 157 more columns]
